# Supplementary material for: A generalisation of the method of regression calibration and comparison with Bayesian and frequentist model averaging methods
Source: Sci Rep. 2024 Mar 19;14:6613. doi: 10.1038/s41598-024-56967-6 (PMC10951351; doi:10.1038/s41598-024-56967-6)
Supplement: Supplementary file 2 — Supplementary Information 2. [file 41598_2024_56967_MOESM2_ESM.zip]

Archive with 14 entries (14 files):
- fit_shared_error_simulation_reg_cal_Bayes_FMA_unshared_Berkson_0%_shared_Berkson_0%_lin_quad.inp
- fit_shared_error_simulation_reg_cal_Bayes_FMA_unshared_Berkson_20%_shared_Berkson_20%_lin_quad.inp
- fit_shared_error_simulation_reg_cal_Bayes_FMA_unshared_Berkson_20%_shared_Berkson_50%_lin_quad.inp
- fit_shared_error_simulation_reg_cal_Bayes_FMA_unshared_Berkson_50%_shared_Berkson_20%_lin_quad.inp
- fit_shared_error_simulation_reg_cal_Bayes_FMA_unshared_Berkson_50%_shared_Berkson_50%_lin_quad.inp
- fitter_shared_error_simulation_reg_cal_Bayes_FMA.for
- fit_shared_error_simulation_reg_cal_Bayes_FMA_unshared_Berkson_0%_shared_Berkson_0%_linear.inp
- fit_shared_error_simulation_reg_cal_Bayes_FMA_unshared_Berkson_0%_shared_Berkson_50%_lin_quad.inp
- fit_shared_error_simulation_reg_cal_Bayes_FMA_unshared_Berkson_0%_shared_Berkson_50%_linear.inp
- fit_shared_error_simulation_reg_cal_Bayes_FMA_unshared_Berkson_20%_shared_Berkson_20%_linear.inp
- fit_shared_error_simulation_reg_cal_Bayes_FMA_unshared_Berkson_20%_shared_Berkson_50%_linear.inp
- fit_shared_error_simulation_reg_cal_Bayes_FMA_unshared_Berkson_50%_shared_Berkson_20%_linear.inp
- fit_shared_error_simulation_reg_cal_Bayes_FMA_unshared_Berkson_50%_shared_Berkson_50%_linear.inp
- Supplement B header description.docx
