# Supplementary material for: A generalisation of the method of regression calibration and comparison with Bayesian and frequentist model averaging methods
Source: Sci Rep. 2024 Mar 19;14:6613. doi: 10.1038/s41598-024-56967-6 (PMC10951351; doi:10.1038/s41598-024-56967-6)
Supplement: Supplementary file 2 — Supplementary Information 2. [file 41598_2024_56967_MOESM2_ESM.zip › fitter_shared_error_simulation_reg_cal_Bayes_FMA.for]

!
!  Purpose:
!    This program FITTER_SHARED_ERROR_SIMULATION_REG_CAL_BAYES_FMA performs mixed Berkson-classical error simulation to explore effects of shared error
!    using standard regression calibration, also using extended regression calibration, Monte Carlo maximum likelihood (MCML), unadjusted and
!    Bayesian model averaging (quasi 2DMC), and frequency model averaging (FMA)
!    Calculates profile likelihood CI (or Bayesian CI) and coverage probabilities
!
!  Record of revisions:
!      Date         Programmer          Description of change
!      ==========   ==========          =====================
!      2024-2-16   M.P. Little         Original code
!
      MODULE coefficient_data
      IMPLICIT NONE
      SAVE
!       variable type parameters
      INTEGER, PARAMETER :: SGL = KIND(0.0)
      INTEGER, PARAMETER :: DBL = KIND(0.d0)
      INTEGER, PARAMETER :: INTS = KIND(0)
      INTEGER, PARAMETER :: INTL = SELECTED_INT_KIND(r=12)
!       array dimensions
      INTEGER(KIND=INTS), PARAMETER :: num_model_covar = 3       !number of model covariates
      INTEGER(KIND=INTS), PARAMETER :: IOUT=4                    !main output unit (*.lis)
      INTEGER(KIND=INTS), PARAMETER :: ICONS=6                   !console
      INTEGER(KIND=INTS), PARAMETER :: IOUTAB=7                  !abbreviated output unit (*.lis)
      INTEGER(KIND=INTS), PARAMETER :: ISUMM=9                   !dose probabilities chain output from MCMC chain (*.lis)
      INTEGER(KIND=INTS), PARAMETER :: IDIAG=10                  !main parameter chain output from MCMC chain (*.lis)
      INTEGER(KIND=INTS), PARAMETER :: IREAD=11                  !steering input unit (*.inp)
!       arrays with description of data and model variables
      REAL(KIND=DBL), DIMENSION(2) :: chipr_def =[2.705544D0,3.841459D0]
      REAL(KIND=DBL), DIMENSION(2) :: prob_def =[9.D-01, 9.5D-1]
      CHARACTER(10), DIMENSION(num_model_covar) :: name_model_array =
     & ['background',
     &  'alpha',
     &  'beta']
      CHARACTER(31), DIMENSION(6) :: name_regress_type =
     & ['Deterministic central estimate','Regression calibration',
     & 'Extended regression calibration',
     & 'Monte Carlo maximum likelihood',
     & 'Bayesian 2DMC with BMA','Frequency model averaging']
      CHARACTER(26), DIMENSION(2) :: name_FMA_type =
     & ['symmetric FMA simulations','asymmetric FMA simulations']
!       miscellaneous constants:
      INTEGER(KIND=INTS) :: num_mc                                !number of Monte Carlo samples in likelihood evaluation
      INTEGER(KIND=INTL) :: num_group                             !number of groups in dataset
      INTEGER(KIND=INTS) :: type_regression                       !type of regression correction (1=unadjusted, 2=regression calibration, 3=extended regression calibration, 4=Monte Carlo integration, 5=Bayesian BMA, 6=FMA)
      INTEGER(KIND=INTS) :: nhymax                                !maximum number of hyper iterations (iterated calls of E04JYF) in minimisations
      INTEGER(KIND=INTS) :: nhyper                                !number of hyper iterations (iterated calls of E04JYF) in minimisations actually taken
      REAL(KIND=DBL) :: hyeps                                     !hyper iteration convergence criterion (abs(1 - ratio of successive parameter values) must be < this)
      REAL(KIND=DBL) :: prfeps                                    !profile likelihood convergence criterion
      INTEGER(KIND=INTS) :: nprfmx                                !maximum number of hyper iterations for profile likelihood
      INTEGER(KIND=INTS) :: nitmx                                 !profile likelihood 1D maximum iterations
      INTEGER(KIND=INTS) :: ndftot                                !number of degrees of freedom (=number of datapoints - number of parameters)
      INTEGER(KIND=INTS) :: nmonit                                !indicator for monitor output (=0=nothing, <0 every abs(nmonit) iterations)
      INTEGER(KIND=INTS) :: nfix                                  !number of fixed model variables
      INTEGER(KIND=INTS) :: nvar                                  !number of variable model variables
      INTEGER(KIND=INTL) :: n_cancer                              !number of cancers assumed
      INTEGER(KIND=INTL) :: n_sim_lik                             !number of Monte Carlo samples used to calculate likelihood for particular model fit
      INTEGER(KIND=INTL) :: n_sim_p                               !number of overall Monte Carlo samples to sample overall fit (multiple models)
      INTEGER(KIND=INTL) :: i_sim                                 !index number of simulation being sampled
      REAL(KIND=DBL) :: Berk_unshared_SD                          !Berkson unshared error SD (on log scale)
      REAL(KIND=DBL) :: Berk_shared_SD                            !Berkson shared error SD (on log scale)
      REAL(KIND=DBL) :: Class_unshared_SD                         !Classical unshared error SD (on log scale)
      REAL(KIND=DBL) :: Class_shared_SD                           !Classical shared error SD (on log scale)
      REAL(KIND=DBL) :: vfix(num_model_covar)                     !values of fixed model covariates
      INTEGER(KIND=INTS) :: nfva(num_model_covar)                 !indices of fixed model covariates
      INTEGER(KIND=INTS) :: nvva(num_model_covar)                 !indices of variable model covariates
      INTEGER(KIND=INTS) :: ibound                                ! = 0 if any limits on parameter likelihood maximisation are set (via param_bound_low, param_bound_high), =1 otherwise
      INTEGER(KIND=INTS) :: param_bound(num_model_covar)          ! = 0 if bound set for that variable, = 1 otherwise
      REAL(KIND=DBL) :: param_bound_low(num_model_covar)          !lower bounds for variables
      REAL(KIND=DBL) :: param_bound_high(num_model_covar)         !upper bounds for variables
      REAL(KIND=DBL) :: sclvar(num_model_covar)                   !scaling variables for model covariates
      REAL(KIND=DBL) :: coverage_prob(6,num_model_covar)          !coverage probability of each 4 types of regression by variable
      REAL(KIND=DBL) :: xprf                                      !value of profile variable (for profile likelihood maximsation)
      INTEGER(KIND=INTS) :: nprf                                  !number of profile variable (for profile likelihood maximsation)
      INTEGER(KIND=INTL) :: iseed_init                            !random number initialisation seed
      INTEGER(KIND=INTL) :: Bayes_burn_in                         !burn in Bayesian MCMC chain samples, to be discarded
      INTEGER(KIND=INTL) :: Bayes_sample                          !number of Bayesian MCMC chain samples after burn in to be used
      INTEGER(KIND=INTL) :: Bayes_chains                          !number of Bayesian MCMC chains to be used
      INTEGER(KIND=INTL) :: Bayes_prop_wght_incr                  !Size of groups Bayesian MCMC dose vector probabilities sampled by
      REAL(KIND=DBL) :: proposBayesSD(num_model_covar)            !proposal SD for main parameters
      REAL(KIND=DBL) :: priorBayes(2,num_model_covar)             !mean and SD used as prior for Bayesian MCMC fits
      REAL(KIND=DBL) :: priorBayesprbSD                           !SD used as prior for Bayesian MCMC dose scale probability vector fits
      REAL(KIND=DBL) :: proposSD_Bayes_dose_scl                   !SD of proposal distribution for dose scale probability vector
      REAL(KIND=DBL) :: ciBayes                                   !% CI used for Bayes CI
      REAL(KIND=DBL) :: Bayes_dose_scl_propSD                     !proposal SD for dose probabilities
      REAL(KIND=DBL) :: Bayes_accept_var_avg(num_model_covar)     !average acceptance probability for variable proposals
      REAL(KIND=DBL) :: Bayes_accept_prob_avg                     !average acceptance probability for dose probability vector proposals
      REAL(KIND=DBL) :: gelman_rubin_avg(num_model_covar)         !average Gelman-Rubin statistic for each main parameter
      INTEGER(KIND=INTL) :: FMA_sample_no                         !number of samples for frequency model averaging (FMA)
      INTEGER(KIND=INTL) :: ind_FMA_centre                        !indicator for use of centralized (=1) vs asymmetric (=2) CI for frequency model averaging (FMA)
      LOGICAL :: ipr                                              !logical flag = .TRUE. if normal likelihood maximisation being done, = .FALSE. if profile maximisation
!       miscellaneous scaling constants
      REAL(KIND=DBL) :: loglim=1.0D-30                            !lower limit for calculation of log function
      REAL(KIND=DBL) :: explim=7.0D+01                            !upper limit for exponential function
      REAL(KIND=DBL) :: ciBayes_def = 9.5D+1                      !Default % CI used for Bayesian MCMC fits

      REAL(KIND=DBL), ALLOCATABLE :: Bayes_dose_scl(:)            !scaling factors (last is 0) used as weighting probability of dose vectors for Bayesian MCMC fits
      REAL(KIND=DBL), ALLOCATABLE :: Bayes_dose_prb(:)            !probabilities used to weight dose vectors for Bayesian MCMC fits
      REAL(KIND=DBL), ALLOCATABLE :: Bayes_dose_scl_can(:)        !probabilities used to weight dose vectors for Bayesian MCMC fits
      INTEGER(KIND=INTL), ALLOCATABLE :: ncases_group(:)          !Case counts by group
      INTEGER(KIND=INTL), ALLOCATABLE :: group_num(:)             !Number of persons by group
      REAL(KIND=DBL), ALLOCATABLE :: persons_group(:)             !Person/person year counts by group
      REAL(KIND=DBL), ALLOCATABLE :: group_dose(:)                !Central estimate of dose by group
      REAL(KIND=DBL), ALLOCATABLE :: true_dose(:,:,:,:)           !true dose by individual within group, group, likelihood sample, overall sample
      REAL(KIND=DBL), ALLOCATABLE :: surr_dose(:,:,:,:)           !surrogate dose by individual within group, group, likelihood sample, overall sample
      REAL(KIND=DBL), ALLOCATABLE :: true_dose_coll(:,:,:)        !collapsed true dose by group, likelihood sample, overall sample
      REAL(KIND=DBL), ALLOCATABLE :: surr_dose_coll(:,:,:)        !collapsed surrogate dose by group, likelihood sample, overall sample
      REAL(KIND=DBL), ALLOCATABLE :: sample_dose_true(:,:)        !sampled true dose by group, likelihood sample
      REAL(KIND=DBL), ALLOCATABLE :: true_prob(:,:)               !true probability distribution by group, likelihood sample
      REAL(KIND=DBL), ALLOCATABLE :: pois_sampl(:,:)              !Poisson sample array by group, likelihood sample
      REAL(KIND=DBL), ALLOCATABLE :: dose_true_expec(:)           !mean true dose by group
      REAL(KIND=DBL), ALLOCATABLE :: dose_surr_expec(:)           !mean surrogate dose by group
      REAL(KIND=DBL), ALLOCATABLE :: dose_true_covar(:,:)         !sample covariance matrix of true dose by group
      REAL(KIND=DBL), ALLOCATABLE :: loglike(:)                   !log-likelihood by sample
      REAL(KIND=DBL), ALLOCATABLE :: rlrisk(:)                    !risk component (used in funct1)
      REAL(KIND=DBL), ALLOCATABLE :: baserisk(:)                  !risk component (used in funct1)
      REAL(KIND=DBL), ALLOCATABLE :: dose_true_SD(:)              !SD of true dose by group
      REAL(KIND=DBL), ALLOCATABLE :: dose_surr_SD(:)              !SD of surrogate dose by group
      REAL(KIND=DBL), ALLOCATABLE :: dose_true_corr(:,:)          !sample correlation of true dose by group
      REAL(KIND=DBL), ALLOCATABLE :: dose_true_indiv_expec(:)     !mean of individual true dose by group
      REAL(KIND=DBL), ALLOCATABLE :: dose_surr_indiv_expec(:)     !mean of individual surrogate dose by group
      REAL(KIND=DBL), ALLOCATABLE :: dose_true_indiv_SD(:)        !SD of individual true dose by group
      REAL(KIND=DBL), ALLOCATABLE :: dose_surr_indiv_SD(:)        !SD of individual surrogate dose by group
      REAL(KIND=DBL), ALLOCATABLE :: dose_true_indiv_covar(:,:)   !sample covariance of individual true dose by group
      REAL(KIND=DBL), ALLOCATABLE :: dose_true_indiv_corr(:,:)    !sample correlation of individual true dose by group

      END MODULE coefficient_data

      MODULE my_subroutines
      IMPLICIT NONE
      CONTAINS

         FUNCTION wuni(idum)
!!!!!!!!!!!!!!!!!!!!!!!!!!!!!!!!!!!!!!!!!!!!!!!!!!!!!!!!!!!!!!!!!!!!!!!!!
!                                                                       !
!          This routine generates pseudo-random numbers between 0 and 1 !
!          Documented in Press, Flannery, Teukolsky and Vetterling      !
!          Numerical Recipes (2nd edition) (CUP) pp 272-3               !
!          If idum is negative the random numbers are reinitialised     !
!                                                                       !
!!!!!!!!!!!!!!!!!!!!!!!!!!!!!!!!!!!!!!!!!!!!!!!!!!!!!!!!!!!!!!!!!!!!!!!!!
         USE coefficient_data
         IMPLICIT NONE
         REAL(KIND=DBL), PARAMETER :: eps=1.D-12, rnmx=1.D0 - eps
         REAL(KIND=DBL) :: wuni, re_iyrand
         REAL(KIND=DBL), PARAMETER :: am=1.D0/2147483563.D0 ! am=1/im1
         INTEGER(KIND=INTL), PARAMETER :: im1=2147483563
         INTEGER(KIND=INTL), PARAMETER :: im2=2147483399
         INTEGER(KIND=INTL), PARAMETER :: imm1=im1-1
         INTEGER(KIND=INTL), PARAMETER :: ia1=40014
         INTEGER(KIND=INTL), PARAMETER :: ia2=40692
         INTEGER(KIND=INTL), PARAMETER :: iq1=53668
         INTEGER(KIND=INTL), PARAMETER :: iq2=52774
         INTEGER(KIND=INTL), PARAMETER :: ir1=12211
         INTEGER(KIND=INTL), PARAMETER :: ir2=3791
         INTEGER(KIND=INTL), PARAMETER :: ntab=32
         INTEGER(KIND=INTL), PARAMETER :: ndiv=1+imm1/ntab
         INTEGER(KIND=INTL), INTENT(INOUT) :: idum
         INTEGER(KIND=INTL) :: ivrand(ntab), idum2, j, k, iyrand
         SAVE ivrand,iyrand,idum2
         DATA idum2/123456789/, ivrand/ntab*0/ ,iyrand/0/
!
!          initialise if idum is negative
!
         IF (idum <= 0) THEN
!
!             make sure idum<>0
!
            idum=MAX(-idum,1)
            idum2=idum
!
!             load the shuffle table (after 8 warm-ups)
!
            Shuffle_warmup_loop: DO j = ntab+8, 1, -1
               k = idum/iq1
               idum = ia1*(idum - k*iq1) - k*ir1
               IF (idum < 0) idum = idum + im1
               IF (j <= ntab) ivrand(j) = idum
            END DO Shuffle_warmup_loop
            iyrand=ivrand(1)
         END IF
!
!          Except when initialising this is where we start
!
!          Compute idum=mod(ia1*idum,im1) without overflows by Schrage's
!          method
!
         k = idum/iq1
         idum = ia1*(idum - k*iq1) - k*ir1
         IF (idum < 0) idum = idum + im1
!
!          Compute idum2=mod(ia2*idum2,im2) without overflows by Schrage's
!          method
!
         k = idum2/iq2
         idum2 = ia2*(idum2 - k*iq2) - k*ir2
         IF (idum2 < 0) idum2 = idum2 + im2
!
!          j will be in the range [1,ntab]
!
         j = 1 + iyrand/ndiv
!
!          idum is shuffled, idum and idum2 are combined to generate output
!
         iyrand = ivrand(j) - idum2
         ivrand(j) = idum
         IF (iyrand < 1) iyrand = iyrand + imm1
!
!          Make sure the routine generates random numbers away from the
!          end of the interval
!
         re_iyrand = iyrand
         wuni=MIN(am*re_iyrand,rnmx)
         END FUNCTION wuni

         FUNCTION gasdev(idum)
!
!         Standard normal random number generator
!         using the Box-Muller transformation
!         as given on p.280 of Press et al Numerical Recipes in Fortran
!         2nd ed., CUP 1992
!
!         uses wuni (=ran2 in Press et al)
!         returns a normally distributed deviate with zero mean and unit
!         variance, using wuni(idum) as the source of uniform deviates.
!
         USE coefficient_data
         IMPLICIT NONE
         REAL(KIND=DBL) :: v1, v2, rsq, gset, gasdev, fac
         INTEGER(KIND=INTL) :: iset, idum, gauss_preset
         SAVE gauss_preset, gset
         DATA gauss_preset/0/
!
!         reinitialize
!
         IF (idum < 0) gauss_preset = 0
         IF (gauss_preset == 0) THEN
!
!            We don�t have an extra deviate handy, so
!            pick two uniform numbers in the square extending
!            from -1 to +1 in each direction,
!            see if they are in the unit circle,

            DO
               v1 = 2.D0*wuni(idum) - 1.D0
               v2 = 2.D0*wuni(idum) - 1.D0
               rsq = v1*v1+v2*v2
               IF (rsq < 1.D0 .AND. rsq > 0.D0) EXIT
            END DO
!
!            Have got here if rsq is >0 and <1
!            Now make the Box-Muller transformation to get
!            two normal deviates.
!            Return one and save the other (gset) for next time.
!
            fac = SQRT(-2.D0*LOG(MAX(rsq,loglim))/rsq)
            gset = v1*fac
            gasdev = v2*fac
!
!            set flag
!
            gauss_preset = 1
         ELSE
!
!            we have an extra deviate handy, so return it,
!
            gasdev = gset
!
!            and unset the flag.
!
            gauss_preset = 0
         ENDIF
         END FUNCTION gasdev

         FUNCTION probdiscrete(idum,probdis,probdismax)
!!!!!!!!!!!!!!!!!!!!!!!!!!!!!!!!!!!!!!!!!!!!!!!!!!!!!!!!!!!!!!!!!!!!!!!!!!!
!                                                                         !
!          This routine generates samples from the discrete distribution  !
!          stored in probdis(1,...,probdismax), returning a number in the !
!          range 1,...,probdismax                                         !
!          idum is the seed of the random number generator                !
!                                                                         !
!!!!!!!!!!!!!!!!!!!!!!!!!!!!!!!!!!!!!!!!!!!!!!!!!!!!!!!!!!!!!!!!!!!!!!!!!!!
         USE coefficient_data
         IMPLICIT NONE
         INTEGER(KIND=INTL), INTENT(IN) :: probdismax
         INTEGER(KIND=INTL), INTENT(INOUT) :: idum
         REAL(KIND=DBL), INTENT(IN) :: probdis(probdismax)
         INTEGER(KIND=INTL) :: i, iprob, probdiscrete
         REAL(KIND=DBL) :: sumprob, prob
         prob=wuni(idum)
         sumprob=0.D0
         Probability_loop: DO i = 1, probdismax
            iprob=i
            sumprob=sumprob+probdis(i)
            IF (prob < sumprob) THEN
               EXIT
            END IF
         END DO Probability_loop
         probdiscrete=iprob
         END FUNCTION probdiscrete

         SUBROUTINE Bayes_ci(x,xc,xi,xc_opt_CI,monBayes,
     &    Bayes_accept_var,Bayes_accept_prob,gelman_rubin,iseed)
!
!          Performs Bayesian 2DMC with model averaging
!          using as starting values xi, returning
!          the optimal (posterior mean) values in x, xc
!          xc_opt_CI holds the optimal Bayesian xc and CI corresponding to ciBayes (percent CI) (in global variable block)
!          [The percentage CI to be used are (ciBayes/2, 100 - ciBayes/2)]
!          If monBayes > 0 the chain is output on unit IDIAG and if monBayes > 1 then dose probabilities are also output on unit ISUMM
!          Bayes_accept_var is the returned proposal acceptance for the main parameters
!          Bayes_accept_prob is the returned proposal acceptance for probability of dose vector
!          gelman_rubin is the returned Gelman-Rubin convergence statistics per main parameter
!
         USE coefficient_data
         IMPLICIT NONE
         INTEGER(KIND=INTS), INTENT(IN)  :: monBayes
         INTEGER(KIND=INTL), INTENT(INOUT)  :: iseed
         INTEGER(KIND=INTS) :: error_status
         REAL(KIND=DBL), INTENT(OUT) ::
     &    Bayes_accept_var(num_model_covar)
         REAL(KIND=DBL), INTENT(OUT) :: Bayes_accept_prob
         REAL(KIND=DBL), INTENT(OUT) :: gelman_rubin(num_model_covar)
         REAL(KIND=DBL), INTENT(INOUT) :: x(num_model_covar)
         REAL(KIND=DBL), INTENT(INOUT) :: xc(num_model_covar)
         REAL(KIND=DBL), INTENT(INOUT) :: xi(num_model_covar)
         REAL(KIND=DBL), INTENT(INOUT) :: xc_opt_CI(3,num_model_covar)
         REAL(KIND=DBL) :: ciBayes2, user(1), fc, ranunif, rannor, xcan
         REAL(KIND=DBL) :: xnow, alpha_MH, prob_can, prob_now
         REAL(KIND=DBL) :: sumsq_prior, mean_int_chn_var, cent_lower
         REAL(KIND=DBL) :: cent_upper, range
         INTEGER(KIND=INTS) :: iuser(1)
         INTEGER(KIND=INTL) :: Bayes_sample_tot, Bayes_prop_wght_incr_gp
         INTEGER(KIND=INTL) :: i, j, isamp, ivar, ichn, iwght_lo
         INTEGER(KIND=INTL) :: iwght_hi, ndstart, ndend, i1, i2
         REAL(KIND=DBL), ALLOCATABLE :: Bayes_var_chain(:,:,:)
         REAL(KIND=DBL), ALLOCATABLE :: Bayes_var_chain_comb(:)
         REAL(KIND=DBL), ALLOCATABLE :: weight(:)
         REAL(KIND=DBL), ALLOCATABLE :: chain_mean(:,:)
         REAL(KIND=DBL), ALLOCATABLE :: int_chain_var(:,:)
         REAL(KIND=DBL), ALLOCATABLE :: grand_mean(:)
         REAL(KIND=DBL), ALLOCATABLE :: bet_chain_var(:)
!
!          set up various arrays
!
         ALLOCATE (loglike(n_sim_lik),STAT=error_status)
         IF (error_status /= 0) THEN
            WRITE(*,*) ' ALLOCATION FAILED FOR loglike'
            STOP
         END IF
!
!          compute the centiles (on centile scale) for use by intercentile
!
         ciBayes2 = (1.D+2 - ciBayes)/2.D0
         ALLOCATE (Bayes_var_chain(Bayes_sample,num_model_covar,
     &    Bayes_chains),STAT=error_status)
         IF (error_status /= 0) THEN
            WRITE(*,*) ' ALLOCATION FAILED FOR Bayes_var_chain'
            STOP
         END IF
         Bayes_sample_tot = Bayes_sample * Bayes_chains
         ALLOCATE (Bayes_var_chain_comb(Bayes_sample_tot),
     &    STAT=error_status)
         IF (error_status /= 0) THEN
            WRITE(*,*) ' ALLOCATION FAILED FOR Bayes_var_chain_comb'
            STOP
         END IF
         ALLOCATE (weight(Bayes_sample_tot),STAT=error_status)
         IF (error_status /= 0) THEN
            WRITE(*,*) ' ALLOCATION FAILED FOR weight'
            STOP
         END IF
         ALLOCATE (Bayes_dose_scl(n_sim_lik),STAT=error_status)
         IF (error_status /= 0) THEN
            WRITE(*,*) ' ALLOCATION FAILED FOR Bayes_dose_scl'
            STOP
         END IF
         ALLOCATE (Bayes_dose_scl_can(n_sim_lik),STAT=error_status)
         IF (error_status /= 0) THEN
            WRITE(*,*) ' ALLOCATION FAILED FOR Bayes_dose_scl_can'
            STOP
         END IF
         ALLOCATE (Bayes_dose_prb(n_sim_lik),STAT=error_status)
         IF (error_status /= 0) THEN
            WRITE(*,*) ' ALLOCATION FAILED FOR Bayes_dose_prb'
            STOP
         END IF
         Bayes_prop_wght_incr_gp = (n_sim_lik -1)/ Bayes_prop_wght_incr
         IF (Bayes_prop_wght_incr_gp * Bayes_prop_wght_incr <
     &    n_sim_lik - 1) THEN
            Bayes_prop_wght_incr_gp = Bayes_prop_wght_incr_gp + 1
         END IF
         ALLOCATE (chain_mean(num_model_covar,Bayes_chains),
     &    STAT=error_status)
         IF (error_status /= 0) THEN
            WRITE(*,*) ' ALLOCATION FAILED FOR chain_mean'
            STOP
         END IF
         ALLOCATE (int_chain_var(num_model_covar,Bayes_chains),
     &    STAT=error_status)
         IF (error_status /= 0) THEN
            WRITE(*,*) ' ALLOCATION FAILED FOR int_chain_var'
            STOP
         END IF
         ALLOCATE (grand_mean(num_model_covar),STAT=error_status)
         IF (error_status /= 0) THEN
            WRITE(*,*) ' ALLOCATION FAILED FOR grand_mean'
            STOP
         END IF
         ALLOCATE (bet_chain_var(num_model_covar),STAT=error_status)
         IF (error_status /= 0) THEN
            WRITE(*,*) ' ALLOCATION FAILED FOR bet_chain_var'
            STOP
         END IF
         Bayes_accept_var = 0.D0
         Bayes_accept_prob = 0.D0
         Bayes_var_chain = 0.D0
!
!          set up fixed values
!
         IF (nfix > 0) THEN
            nfix_loop: DO i=1,nfix
               Bayes_var_chain(:,nfva(i),:) = vfix(i)
            END DO nfix_loop
         END IF
         Bayes_mult_chain: DO ichn = 1, Bayes_chains
            IF (ichn == 1) THEN
               x = xi
            ELSE
!
!                when there are multiple chains set up starting values by randomly perturbing xi (multiplying by random number in the interval [0,2])
!
               DO i = 1, nvar
                  ranunif = wuni(iseed)
                  x(i) = xi(i) * 2.D0 * ranunif
               END DO
            END IF
!             set up parameters for starting probability distribution for dose vectors
            Bayes_dose_scl = 0.D0
!             set up starting probability distribution for dose vectors associated with this
            Bayes_dose_prb = 1.D0 / FLOAT(n_sim_lik)

            Bayes_main_sample_loop: DO isamp = 1, Bayes_burn_in +
     &       Bayes_sample
!
!                First sample the regression coefficients, using the Metropolis algorithm
!
               Bayes_var_CI_loop: DO i=1,nvar
                  ivar = nvva(i)
                  rannor = gasdev(iseed)
                  xcan = x(i) + proposBayesSD(ivar)*rannor
                  xnow = x(i)
                  x(i) = xcan
                  CALL funct1(num_model_covar,x,fc,iuser,user)
!
!                   ln[likelihood] + ln[prior] for proposed x
!
                  prob_can = -fc - 0.5D0*((x(i) - priorBayes(1,ivar)) /
     &             priorBayes(2,ivar))**2
                  x(i) = xnow
                  CALL funct1(num_model_covar,x,fc,iuser,user)
!
!                   ln[likelihood] + ln[prior] for current x
!
                  prob_now = -fc - 0.5D0*((x(i) - priorBayes(1,ivar)) /
     &              priorBayes(2,ivar))**2
!
!                   calculate alpha_MH = ln[prob(proposal)/prob(existing)] - ln[prob_prop(xcan|xnow)/prob_prop(xnow|xcan)] (for
!                   Metropolis-Hastings transition step)
!                   In this case ln[prob_prop(xcan|xnow)/prob_prop(xnow|xcan)] = 0 - transitions are symmetric
!
                  ranunif = wuni(iseed)
                  ranunif = LOG(MAX(ranunif,loglim))
                  alpha_MH = prob_can - prob_now
                  IF (ranunif < alpha_MH) THEN
                     x(i) = xcan
                     IF (isamp > Bayes_burn_in) THEN
                        Bayes_accept_var(ivar) =
     &                   Bayes_accept_var(ivar) + 1.D0
                     END IF
                  END IF
                  IF (isamp > Bayes_burn_in) THEN
                     Bayes_var_chain(isamp - Bayes_burn_in,ivar,ichn) =
     &                 x(i)
                  END IF
               END DO Bayes_var_CI_loop
!
!                Now propose blocks of the dose vector probability, with each block having <= Bayes_prop_wght_incr parameters
!                which in turn control the sampling probabilities
!
               Bayes_proposal_weights_grp: DO i=1,
     &          Bayes_prop_wght_incr_gp
!
!                   consider block of probability parameters [(i-1)*Bayes_prop_wght_incr+1,MIN(i*Bayes_prop_wght_incr,n_lik_sim-1]
!
                  iwght_lo = MIN(MAX((i - 1) *
     &             Bayes_prop_wght_incr + 1, 1), n_sim_lik - 1)
                  iwght_hi = MIN(MAX(i * Bayes_prop_wght_incr, 1),
     &              n_sim_lik - 1)
!
!                   compute likelihood for current set of probabilities
!
                  sumsq_prior = 0.D0
                  Bayes_now_wght_indiv: DO ivar=iwght_lo,iwght_hi
                     sumsq_prior = sumsq_prior + (Bayes_dose_scl(ivar)/
     &                priorBayesprbSD)**2
                  END DO Bayes_now_wght_indiv
                  CALL funct1(num_model_covar,x,fc,iuser,user)
!
!                   ln[likelihood] + ln[prior] for current probabilities
!
                  prob_now = -fc - 0.5D0*sumsq_prior
                  Bayes_dose_scl_can = Bayes_dose_scl
!
!                   Now compute proposal
!
                  sumsq_prior = 0.D0
                  Bayes_can_wght_indiv: DO ivar=iwght_lo,iwght_hi
                     rannor = gasdev(iseed)
                     Bayes_dose_scl_can(ivar) = Bayes_dose_scl(ivar) +
     &                 proposSD_Bayes_dose_scl*rannor
                     sumsq_prior = sumsq_prior +
     &                (Bayes_dose_scl_can(ivar)/priorBayesprbSD)**2
                  END DO Bayes_can_wght_indiv
!
!                   transform scaling parameters to probability scale
!
                  Bayes_dose_prb = EXP(Bayes_dose_scl_can)
                  Bayes_dose_prb = Bayes_dose_prb / SUM(Bayes_dose_prb)
                  CALL funct1(num_model_covar,x,fc,iuser,user)
!
!                   ln[likelihood] + ln[prior] for proposed probabilities
!
                  prob_can = -fc - 0.5D0*sumsq_prior
!
!                   calculate alpha_MH = ln[prob(proposal)/prob(existing)] - ln[prob_prop(xcan|xnow)/prob_prop(xnow|can)] (for
!                   Metropolis-Hastings transition step)
!                   In this case ln[prob_prop(xcan|xnow)/prob_prop(xnow|xcan)] = 0 - transitions are symmetric
!
                  ranunif = wuni(iseed)
                  ranunif = LOG(MAX(ranunif,loglim))
                  alpha_MH = prob_can - prob_now
                  IF (ranunif < alpha_MH) THEN
!
!                      So the proposal is accepted - update Bayes_dose_scl accordingly (and the dose probability array Bayes_dose_prob is already at proposal)
!
                     Bayes_dose_scl = Bayes_dose_scl_can
                     IF (isamp > Bayes_burn_in) THEN
                        Bayes_accept_prob = Bayes_accept_prob + 1.D0 /
     &                   FLOAT(Bayes_prop_wght_incr_gp)
                     END IF
                  ELSE
!
!                      So the proposal is not accepted - reset the dose probability array Bayes_dose_prob to correspond to Bayes_dose_scl
!
                     Bayes_dose_prb = EXP(Bayes_dose_scl)
                     Bayes_dose_prb = Bayes_dose_prb /
     &                SUM(Bayes_dose_prb)
                  END IF
                  IF (monBayes > 1) THEN
!
!                      If monBayes >= 2 then write dose vector probabilities on unit ISUMM
!
                     WRITE(ISUMM,100) ichn,isamp,Bayes_dose_prb
100                  FORMAT(' chain ',I4,' sample ',I6,
     &                10000(1X,ES21.14))
                  END IF
               END DO Bayes_proposal_weights_grp
               IF (monBayes > 0) THEN
!
!                   If monBayes = 1 then write chain model parameters on unit IDIAG
!
                  WRITE(IDIAG,100) ichn,isamp,x(1:nvar)
               END IF
            END DO Bayes_main_sample_loop
!
!             compute chain mean and inter chain variance (int_chain_var)
!
            DO i = 1,nvar
               ivar = nvva(i)
               chain_mean(ivar,ichn) = SUM(Bayes_var_chain(:,ivar,ichn))
     &          / FLOAT(Bayes_sample)
               int_chain_var(ivar,ichn) = 0.D0
               DO j = 1, Bayes_sample
                  int_chain_var(ivar,ichn) = int_chain_var(ivar,ichn) +
     &             (Bayes_var_chain(j,ivar,ichn) -
     &             chain_mean(ivar,ichn))**2
               END DO
               int_chain_var(ivar,ichn) = int_chain_var(ivar,ichn) /
     &          FLOAT(Bayes_sample - 1)
            END DO
         END DO Bayes_mult_chain
!
!          compute grand mean (mean over all chains) and between chain variance (bet_chain_var)
!
         DO i = 1,nvar
            ivar=nvva(i)
            grand_mean(ivar) = SUM(chain_mean(ivar,:)) /
     &       FLOAT(Bayes_chains)
            x(i) = grand_mean(ivar)
            xc(ivar) = x(i)
            bet_chain_var(ivar) = 0.D0
            DO ichn = 1, Bayes_chains
               bet_chain_var(ivar) = bet_chain_var(ivar) +
     &          (chain_mean(ivar,ichn) - grand_mean(ivar))**2
            END DO
            bet_chain_var(ivar) = bet_chain_var(ivar) /
     &       FLOAT(Bayes_chains - 1)
         END DO
!
!          compute Gelman-Rubin statistics
!
         DO i = 1,nvar
            ivar=nvva(i)
            mean_int_chn_var = SUM(int_chain_var(ivar,:)) /
     &       FLOAT(Bayes_chains)
            gelman_rubin(ivar) = FLOAT(Bayes_sample - 1)/
     &       FLOAT(Bayes_sample) + bet_chain_var(ivar)/mean_int_chn_var
         END DO
!
!          Compute specified intercentile CI
!
         ndstart = 1
         ndend = Bayes_sample_tot
         weight = 1.D0
         Variable_CI_loop: DO i=1,nvar
            ivar = nvva(i)
!             string all chains together
            DO ichn = 1, Bayes_chains
               i1 = (ichn-1) * Bayes_sample + 1
               i2 = ichn * Bayes_sample
               Bayes_var_chain_comb(i1:i2) =
     &          Bayes_var_chain(:,ivar,ichn)
            END DO
!
!             compute Bayesian posterior mean = grand mean of all chains
!
            xc_opt_CI(1,ivar) = xc(ivar)
!
!             compute ((100 - ciBayes)/2, 100 - (100 - ciBayes)/2) Bayesian CI
!
            CALL intercentile(Bayes_var_chain_comb,weight,ndstart,ndend,
     &       ciBayes2,cent_lower,cent_upper,range)
            xc_opt_CI(2,ivar) = cent_lower
            xc_opt_CI(3,ivar) = cent_upper
         END DO Variable_CI_loop
!
!          deallocate arrays
!
         DEALLOCATE (loglike,STAT=error_status)
         IF (error_status /= 0) THEN
            WRITE(*,*) ' DEALLOCATION FAILED FOR loglike'
            STOP
         END IF
         DEALLOCATE (Bayes_var_chain,STAT=error_status)
         IF (error_status /= 0) THEN
            WRITE(*,*) ' DEALLOCATION FAILED FOR Bayes_var_chain'
            STOP
         END IF
         DEALLOCATE (Bayes_var_chain_comb,STAT=error_status)
         IF (error_status /= 0) THEN
            WRITE(*,*) ' DEALLOCATION FAILED FOR Bayes_var_chain_comb'
            STOP
         END IF
         DEALLOCATE (weight,STAT=error_status)
         IF (error_status /= 0) THEN
            WRITE(*,*) ' DEALLOCATION FAILED FOR weight'
            STOP
         END IF
         DEALLOCATE (chain_mean,STAT=error_status)
         IF (error_status /= 0) THEN
            WRITE(*,*) ' DEALLOCATION FAILED FOR chain_mean'
            STOP
         END IF
         DEALLOCATE (int_chain_var,STAT=error_status)
         IF (error_status /= 0) THEN
            WRITE(*,*) ' DEALLOCATION FAILED FOR int_chain_var'
            STOP
         END IF
         DEALLOCATE (grand_mean,STAT=error_status)
         IF (error_status /= 0) THEN
            WRITE(*,*) ' DEALLOCATION FAILED FOR grand_mean'
            STOP
         END IF
         DEALLOCATE (bet_chain_var,STAT=error_status)
         IF (error_status /= 0) THEN
            WRITE(*,*) ' DEALLOCATION FAILED FOR bet_chain_var'
            STOP
         END IF
         DEALLOCATE (Bayes_dose_scl,STAT=error_status)
         IF (error_status /= 0) THEN
            WRITE(*,*) ' DEALLOCATION FAILED FOR Bayes_dose_scl'
            STOP
         END IF
         DEALLOCATE (Bayes_dose_scl_can,STAT=error_status)
         IF (error_status /= 0) THEN
            WRITE(*,*) ' DEALLOCATION FAILED FOR Bayes_dose_scl_can'
            STOP
         END IF
         DEALLOCATE (Bayes_dose_prb,STAT=error_status)
         IF (error_status /= 0) THEN
            WRITE(*,*) ' DEALLOCATION FAILED FOR Bayes_dose_prb'
            STOP
         END IF
         END SUBROUTINE Bayes_ci

         SUBROUTINE FMA_ci(x,xc,xi,xc_opt_CI,iseed,prof_CI_init,
     &    chiadj,ivrprf,monprf,monwri)
!
!          Performs frequency model averaging (FMA)
!          using as starting values xi, returning
!          x, xc changed to FMA central estimate on return
!          xc_opt_CI holds the optimal Bayesian xc and CI corresponding to ciBayes (percent CI) (in global variable block)
!          [The percentage CI to be used are (ciBayes/2, 100 - ciBayes/2)]
!          prof_CI_init holds the initial values for profile CI
!          chiadj is the chisquare value used for profile CI
!          ivrprf indicates which variables are used for profile calculations
!          If monwri = 0 the abbreviated ouput (xc_opt_CI) is output on unit IOUTAB, ICONS, otherwise
!          (and always for first simulation) fuller output on unit IOUT, ICONS
!
         USE coefficient_data
         IMPLICIT NONE
         INTEGER(KIND=INTL), INTENT(INOUT)  :: iseed
         INTEGER(KIND=INTS) :: error_status, ifail, ivar
         REAL(KIND=DBL), INTENT(INOUT) :: x(num_model_covar)
         REAL(KIND=DBL), INTENT(INOUT) :: xc(num_model_covar)
         REAL(KIND=DBL), INTENT(INOUT) :: xi(num_model_covar)
         REAL(KIND=DBL), INTENT(INOUT) :: xc_opt_CI(3,num_model_covar)
         REAL(KIND=DBL), INTENT(IN) :: prof_CI_init(2,num_model_covar)
         REAL(KIND=DBL), INTENT(IN) :: chiadj(2,num_model_covar)
         INTEGER(KIND=INTS), INTENT(IN) :: ivrprf(num_model_covar)
         INTEGER(KIND=INTS), INTENT(IN) :: monprf, monwri
         INTEGER(KIND=INTS) :: prof_fl_comb(2,num_model_covar)
         REAL(KIND=DBL) :: ciBayes2, rannor, fopt
         REAL(KIND=DBL) :: cent_lower, cent_upper, range, weight_avge
         INTEGER(KIND=INTL) :: i, j, ivec, ndstart, ndend
         REAL(KIND=DBL), ALLOCATABLE :: weight(:), weight_tot(:)
         REAL(KIND=DBL), ALLOCATABLE :: x_sd_prof(:,:,:), FMA_var_tot(:)
!
!          compute the centiles (on centile scale) for use by intercentile
!
         ciBayes2 = (1.D+2 - ciBayes)/2.D0
         ndstart = 1
         ndend = n_sim_lik * FMA_sample_no
!
!          set up various arrays
!
         ALLOCATE (x_sd_prof(3,num_model_covar,n_sim_lik),
     &    STAT=error_status)
         IF (error_status /= 0) THEN
            WRITE(*,*) ' ALLOCATION FAILED FOR x_sd_prof'
            STOP
         END IF
         ALLOCATE (weight(n_sim_lik),STAT=error_status)
         IF (error_status /= 0) THEN
            WRITE(*,*) ' ALLOCATION FAILED FOR weight'
            STOP
         END IF
         ALLOCATE (weight_tot(ndend),STAT=error_status)
         IF (error_status /= 0) THEN
            WRITE(*,*) ' ALLOCATION FAILED FOR weight_tot'
            STOP
         END IF
         ALLOCATE (FMA_var_tot(ndend),STAT=error_status)
         IF (error_status /= 0) THEN
            WRITE(*,*) ' ALLOCATION FAILED FOR FMA_var_tot'
            STOP
         END IF
!
!          set up fixed values
!
         IF (nfix > 0) THEN
            nfix_loop: DO i=1,nfix
               x_sd_prof(1,nfva(i),:) = vfix(i)
               x_sd_prof(2:3,nfva(i),:) = 0.D0
            END DO nfix_loop
         END IF
         type_regression = 6
         num_mc = 1
         FMA_like: DO ivec = 1, n_sim_lik
!
!             optimize using dose vector ivec, stored in true_dose_coll(:,ivec,i_sim)
!
            sample_dose_true(:,1) = true_dose_coll(:,ivec,i_sim)
!
!            Perform deviance minimisation using this dose vector
!
            CALL minimz_ci(x,xc,xi,fopt,prof_CI_init,chiadj,
     &       xc_opt_CI,prof_fl_comb,ivrprf,monprf,monwri,ifail)
!
!             generate sample using xc_prof_CI
!
!             store weight = -deviance/2 = -AIC/2 + C
!             note this is NOT as given by Kwon et al PLOS ONE 2023 18(12) e0290498, who use +deviance/2 = +AIC/2 - C
!
            weight(ivec) = -fopt/2.D0
!
!             set up arrays of central estimates (x_sd_prof(1,,)) and upper (x_sd_prof(3,,)) and lower SD (x_sd_prof(2,,))
!
            x_sd_prof(1,:,ivec) = xc_opt_CI(1,:)
            x_sd_prof(2:3,:,ivec) = 0.D0
            Profile_likelihood_var_loop: DO nprf=1,nvar
               IF (ivrprf(nprf) /= 0) THEN
                  ivar=nvva(nprf)
                  IF (ind_FMA_centre == 1) THEN
!
!                      use symmetrized CI based on MIN(upper CI - MLE, MLE - lower CI)/1.96
!
                     x_sd_prof(3,ivar,ivec) = MIN(xc_opt_CI(3,ivar) -
     &                xc_opt_CI(1,ivar), xc_opt_CI(1,ivar) -
     &                xc_opt_CI(2,ivar))/ SQRT(chiadj(2,nprf))
                     x_sd_prof(2,ivar,ivec) = x_sd_prof(3,ivar,ivec)
                  ELSE
!
!                      use asymmetric CI, depending on (upper CI - MLE)/1.96 and (MLE - lower profile CI)/1.96
!
                     x_sd_prof(3,ivar,ivec) = (xc_opt_CI(3,ivar) -
     &                xc_opt_CI(1,ivar))/ SQRT(chiadj(2,nprf))
                     x_sd_prof(2,ivar,ivec) = (xc_opt_CI(1,ivar) -
     &                xc_opt_CI(2,ivar))/ SQRT(chiadj(2,nprf))
                  END IF
               END IF
            END DO Profile_likelihood_var_loop
         END DO FMA_like
         weight_avge= SUM(weight)/FLOAT(n_sim_lik)
         weight= EXP(weight - weight_avge)
         weight = weight / SUM(weight)
!
!          generate random simulations from optimal values, making use of lower and upper SD
!
         Variable_loop: DO nprf=1,nvar
            IF (ivrprf(nprf) /= 0) THEN
               ivar=nvva(nprf)
               Bayes_mult_chain_vec: DO ivec = 1, n_sim_lik
                  Bayes_mult_chain_sample: DO i = 1, FMA_sample_no
                     j = i + FMA_sample_no*(ivec - 1)
                     weight_tot(j)= weight(ivec)
                     rannor = gasdev(iseed)
                     IF (rannor > 0.D0) THEN
!
!                          use upper SD
!
                        FMA_var_tot(j) = x_sd_prof(1,ivar,ivec) +
     &                   rannor*x_sd_prof(3,ivar,ivec)
                     ELSE
!
!                          use lower SD
!
                        FMA_var_tot(j) = x_sd_prof(1,ivar,ivec) +
     &                   rannor*x_sd_prof(2,ivar,ivec)
                     END IF
                  END DO Bayes_mult_chain_sample
               END DO Bayes_mult_chain_vec
!
!                Sample from simulat_tot using AIC-derived weights weight_tot
!
               CALL intercentile(FMA_var_tot,weight_tot,ndstart,ndend,
     &          ciBayes2,cent_lower,cent_upper,range)
!
!                central estimate is weighted sum of simulated points, FMA_var_tot, CI are derived from appropriate centiles of this
!
               xc_opt_CI(1,ivar) = SUM(FMA_var_tot*weight_tot)/
     &          SUM(weight_tot)
               x(nprf) = xc_opt_CI(1,ivar)
               xc(ivar) = xc_opt_CI(1,ivar)
               xc_opt_CI(2,ivar) = cent_lower
               xc_opt_CI(3,ivar) = cent_upper
            END IF
         END DO Variable_Loop
!
!          deallocate arrays
!
         DEALLOCATE (x_sd_prof,STAT=error_status)
         IF (error_status /= 0) THEN
            WRITE(*,*) ' DEALLOCATION FAILED FOR x_sd_prof'
            STOP
         END IF
         DEALLOCATE (weight,STAT=error_status)
         IF (error_status /= 0) THEN
            WRITE(*,*) ' DEALLOCATION FAILED FOR weight'
            STOP
         END IF
         DEALLOCATE (weight_tot,STAT=error_status)
         IF (error_status /= 0) THEN
            WRITE(*,*) ' DEALLOCATION FAILED FOR weight_tot'
            STOP
         END IF
         DEALLOCATE (FMA_var_tot,STAT=error_status)
         IF (error_status /= 0) THEN
            WRITE(*,*) ' DEALLOCATION FAILED FOR FMA_var_tot'
            STOP
         END IF
         END SUBROUTINE FMA_ci

         SUBROUTINE intercentile(arr,wghtarr,ndstart,ndend,alpha,
     &    cent_lower,cent_upper,range)
!!!!!!!!!!!!!!!!!!!!!!!!!!!!!!!!!!!!!!!!!!!!!!!!!!!!!!!!!!!!!!!!!!!!!!!!!!!!!!!!!!!!!!!!!!!!!!!!!!!!!!!!!!!
!          Computes inter-centile range [alpha,100-alpha] % centile                                       !
!          for arr, with weight vector wghtarr                                                            !
!          keeping in range of indices [ndstart, ndend]                                                   !
!          [alpha, 100 - alpha]% centiles returned in cent_lower, cent_upper                              !
!          Range = cent_upper - cent_lower returned in range                                              !                          !
!          arr and wghtarr are changed on output into sorted versions of themeselves (sorted by arr)      !
!!!!!!!!!!!!!!!!!!!!!!!!!!!!!!!!!!!!!!!!!!!!!!!!!!!!!!!!!!!!!!!!!!!!!!!!!!!!!!!!!!!!!!!!!!!!!!!!!!!!!!!!!!!
         USE coefficient_data
         IMPLICIT NONE
         REAL(KIND=DBL), DIMENSION(:), INTENT(INOUT) :: arr, wghtarr
         REAL(KIND=DBL), INTENT(IN) :: alpha
         REAL(KIND=DBL), INTENT(OUT) :: cent_lower, cent_upper, range
         INTEGER(KIND=INTL), INTENT(IN) :: ndstart, ndend
         REAL(KIND=DBL) :: sumpop, sumprob, sumprob_prv, alpha_scl
         INTEGER(KIND=INTL) :: i, i_low
         sumpop = SUM(wghtarr(ndstart:ndend))
!          rescale centile (in range 0-100) to probability
         alpha_scl = alpha/1.D+2
         CALL sort_shell2(arr,wghtarr,ndstart,ndend)
!
!          compute lower alpha% centile
!
         sumprob=0.D0
         sumprob_prv=0.D0
         i_low = ndstart
         DO i = ndstart, ndend
            sumprob = sumprob + wghtarr(i)/sumpop
            IF (sumprob > alpha_scl) EXIT
            sumprob_prv = sumprob
            i_low = i
         END DO
         cent_lower = (arr(i_low)*(sumprob - alpha_scl) +
     &    arr(MIN(i_low+1,ndend))*(alpha_scl - sumprob_prv))/
     &    MAX(sumprob - sumprob_prv,loglim)
!
!          compute upper (100 - alpha)% centile
!
         sumprob=0.D0
         sumprob_prv=0.D0
         i_low = ndend
         DO i = ndend, ndstart, -1
            sumprob = sumprob + wghtarr(i)/sumpop
            IF (sumprob > alpha_scl) EXIT
            sumprob_prv = sumprob
            i_low = i
         END DO
         cent_upper = (arr(i_low)*(sumprob - alpha_scl) +
     &    arr(MAX(i_low-1,ndstart))*(alpha_scl - sumprob_prv))/
     &    MAX(sumprob - sumprob_prv,loglim)
         range = MAX(cent_upper - cent_lower,0.D0)
	     END SUBROUTINE intercentile

         SUBROUTINE sort_shell2(arr,otherarr,ndstart,ndend)
!!!!!!!!!!!!!!!!!!!!!!!!!!!!!!!!!!!!!!!!!!!!!!!!!!!!!!!!!!!!!!!!!!!!!!!!!!!!!!!!!!!!!!!!!!!!!!!!!!!!!!!!!!!
!          Sorts an array arr(:) into ascending numerical order by Shell�s method (diminishing            !
!          increment sort)                                                                                !
!          Rearrange otherarr(:) in parallel                                                              !
!          Only indices between ndstat and ndend are considered                                           !
!          arr and otherarr are replaced on output by their sorted rearrangement.                         !
!          Shell's algorithm is described on pp.322-323 of Press, Flannery, Teukolsky and Vetterling      !
!          Numerical Recipes (2nd edition) (CUP)                                                          !
!!!!!!!!!!!!!!!!!!!!!!!!!!!!!!!!!!!!!!!!!!!!!!!!!!!!!!!!!!!!!!!!!!!!!!!!!!!!!!!!!!!!!!!!!!!!!!!!!!!!!!!!!!!
         USE coefficient_data
         IMPLICIT NONE
         REAL(KIND=DBL), DIMENSION(:), INTENT(INOUT) :: arr, otherarr
         INTEGER(KIND=INTL), INTENT(IN) :: ndstart, ndend
         INTEGER(KIND=INTL) :: i, j, inc, n, n_off
         REAL(KIND=DBL) :: v, vother
         n = ndend - ndstart + 1
         n_off = ndstart - 1
	     inc = 1
!          Determine the starting increment - choose value by increasing iteration
	     DO
            inc = 3*inc + 1
            IF (inc > n) EXIT
         END DO
         DO
!             Now loop over the partial sorts
            inc = inc/3
            DO i = inc + 1, n
!                Outer loop of straight insertion
               v = arr(i + n_off)
               vother = otherarr(i + n_off)
               j = i
               DO
!                   Inner loop of straight insertion
                  IF (arr(j - inc + n_off) <= v) EXIT
                  arr(j + n_off) = arr(j - inc + n_off)
                  otherarr(j + n_off) = otherarr(j - inc + n_off)
                  j = j - inc
                  IF (j <= inc) EXIT
               END DO
               arr(j + n_off) = v
               otherarr(j + n_off) = vother
            END DO
            IF (inc <= 1) EXIT
         END DO
	     END SUBROUTINE sort_shell2

         SUBROUTINE profci(funct1,xopt,xstp,xlim,xci,fopt,chiprb,
     &    monprf,ifail)
!
!          Calculates the profile likelihood confidence intervals wrt
!          the nprf'th variable
!          xopt is the maximum likelihood estimate, fopt the deviance/2 at
!          that point (xopt is a vector of nvar variables (unchanged))
!          xstp is the preliminary estimate of step size (changed)
!          xlim is the bound on the variable xopt(nprf) (unchanged)
!          xci is the profile ci on return
!          fopt is the value of the deviance/2 at the optimum (unchanged)
!          chiprb is the value of the chi squared (1 df) RV at desired
!          significance level (e.g. for 95% CI this should be set to 3.84)(unchanged)
!          monprf determines whether monitor output is required (unchanged)
!          (0=not required, 1=required)
!          ifail=indicator of success at locating profile CI (=0 if
!          successful)
!
         USE coefficient_data
         IMPLICIT NONE
         INTEGER(KIND=INTS), PARAMETER :: lw = num_model_covar *   !for dummy array w needed by E04JYF
     &    (num_model_covar-1)/2+12*num_model_covar
         INTEGER(KIND=INTS), PARAMETER :: liw = num_model_covar +2 !for dummy array iw needed by E04JYF
         INTEGER(KIND=INTS), INTENT(IN) :: monprf
         INTEGER(KIND=INTS), INTENT(OUT) :: ifail
         REAL(KIND=DBL), INTENT(INOUT) :: xstp
         REAL(KIND=DBL), INTENT(IN) :: xopt(num_model_covar), xlim
         REAL(KIND=DBL), INTENT(IN) :: fopt, chiprb
         REAL(KIND=DBL), INTENT(OUT) :: xci
         REAL(KIND=DBL) :: x(num_model_covar), dir(num_model_covar)
         REAL(KIND=DBL) :: xprfv(num_model_covar), bl(num_model_covar)
         REAL(KIND=DBL) :: bu(num_model_covar), w(lw), xlimt, chipr
         REAL(KIND=DBL) :: fprf, fprf1, xabs, epslim, xcisc
         INTEGER(KIND=INTS) :: iw(liw), i, niter, indlr, ifllim, nvar1
         INTEGER(KIND=INTS) :: ifl, icent, ibnd, ivar
         EXTERNAL :: funct1
         niter=0
         ifail=0
         xlimt=xlim-xopt(nprf)
         IF (xlimt > 0) THEN
!             search in positive direction: bound by param_bound_high
            xlimt = min(xlimt,param_bound_high(nprf)-xopt(nprf))
         ELSE
!             search in negative direction: bound by param_bound_low
            xlimt = max(xlimt,param_bound_low(nprf)-xopt(nprf))
         END IF
!          Reset limits for minimisations, adjusting for x(nprf)
         ibnd=ibound
         ivar=0
         Reset_limit_loop: DO i=1,nvar
            IF (i /= nprf) THEN
               ivar=ivar+1
               bl(ivar)=param_bound_low(i)
               bu(ivar)=param_bound_high(i)
            END IF
         END DO Reset_limit_loop
         if (monprf /= 0) then
            if (xlimt < 0.D0) then
               indlr=1
            else
               indlr=2
            end if
         end if
         chipr=chiprb
         fprf=fopt
         fprf1=fopt
!
!          Set up array x (containing the best estimate of vector
!          at which profile likelihood is attained) and dir=(0,..,1,0,..,0)
!          (1 in nprf'th position, zeros elsewhere)
!
         dir=0.D0
         x=xopt
         dir(nprf)=1.D0
         Iterative_search_loop: DO
            ipr=.TRUE.
            xabs=abs(x(nprf))
            epslim=max(prfeps*xabs,loglim)
!
!             perform 1-dimensional search for CI in direction dir (without minimising
!             other variables), by Chinese box method
!
            CALL limit(x,nvar,dir,1,xstp,xlimt,xci,fprf,chipr,epslim,
     &       1,ifllim)
            IF (monprf /= 0) THEN
               xcisc=x(nprf)+xci
               WRITE(ICONS,100)indlr,niter,name_model_array(nvva(nprf)),
     &          xcisc
               WRITE(IOUT,100)indlr,niter,name_model_array(nvva(nprf)),
     &          xcisc
100            FORMAT(' ilr=',I2,' niter=',I5,' xprofci(',A10,')=',
     &          ES21.14)
            END IF
            ifail=ifail+10*ifllim
            IF (nprfmx == 0 .OR. (abs(xci)/(xabs+loglim)) <= prfeps)
     &       THEN
!
!                either no further iterations are allowed, or the step size is
!                sufficiently small anyway: return
!
               xci=x(nprf)+xci
               RETURN
            END IF
!
!             readjust the chi-square variable chipr in line with the change in
!             deviance at the point reached
!
            chipr=chipr+2.D0*(fprf1-fprf)
            fprf1=fprf
!
!             reset xstp (the next step size), xlimt (the limit on the next
!             step) and x(nprf) to reflect the point reached
!
            xstp=xci
            xlimt=xlimt-xci
            x(nprf)=x(nprf)+xci
!
!             set up xprfv, the vector corresponding to current x with x(nprf)
!             deleted
!
            nvar1=0
            x_minus_xnprf_loop: DO i=1,nvar
               IF (i /= nprf) THEN
                  nvar1=nvar1+1
                  xprfv(nvar1)=x(i)
               END IF
            END DO x_minus_xnprf_loop
            xprf=x(nprf)
            IF (nvar1 > 0) THEN
!
!                have now minimised wrt x(nprf) to obtain estimate of profile
!                ci: reminimise wrt the other variables at the point reached
!
               ifl=1
               ipr=.FALSE.
               CALL e04scl(nvar1,ibnd,funct1,bl,bu,xprfv,fprf,iw,liw,w,
     &          lw,ifl)
!
!                readjust the chi-square variable chipr in line with the change
!                in deviance at the point reached
!
               chipr=chipr+2.D0*(fprf1-fprf)
               fprf1=fprf
!
!                adjust x to reflect the changes in optimum wrt xprfv
!
               nvar1=0
               x_opt_minus_xnprf_loop: DO i=1,nvar
                  IF (i /= nprf) THEN
                     nvar1=nvar1+1
                     x(i)=xprfv(nvar1)
                  END IF
               END DO x_opt_minus_xnprf_loop
            END IF
            niter=niter+1
            IF (niter > nprfmx) EXIT
         END DO Iterative_search_loop
         if (niter > nprfmx) ifail=ifail+1
         xci=x(nprf)
         END SUBROUTINE profci

         SUBROUTINE limit(xopt,nvr,dir,nlikst,xlim,xulim,xci,fci,chiprb,
     &    epslim,icent,ifail)
!
!          Calculates the likelihood based confidence intervals by Chinese
!          box method in the interval (x,x+xulim*dir) starting out in the
!          direction xopt -> xopt + xlim*dir
!          xci is the limit of CI corresponding to the chi-squared
!          probability chiprb, fci being the associated deviance/2
!          ifail is 0 if sensible value of xci found, 1, 2, 3, 4 owise
!          nlikst steps from the optimum are used to check likelihood
!          at boundary
!          epslim is the convergence criterion
!          if icent=0: ci is inner boundary (nearest optimum) of last
!                      Chinese box
!             icent=1: ci is midpoint of last Chinese box
!             icent=2: ci is outer boundary (farthest from optimum) of
!                      last Chinese box
!          All except xci, fci, icent, ifail are unchanged on return
!
         USE coefficient_data
         IMPLICIT NONE
         REAL(KIND=DBL), INTENT(IN) :: xopt(num_model_covar)
         REAL(KIND=DBL), INTENT(IN) :: dir(num_model_covar), chiprb
         REAL(KIND=DBL), INTENT(IN) :: epslim, xlim, xulim
         INTEGER(KIND=INTS), INTENT(IN) :: icent, nvr, nlikst
         INTEGER(KIND=INTS), INTENT(OUT) :: ifail
         REAL(KIND=DBL), INTENT(INOUT) :: fci
         REAL(KIND=DBL), INTENT(OUT) :: xci
         REAL(KIND=DBL) :: x(num_model_covar), fopt, xa, xb, f, fa, fb
         REAL(KIND=DBL) :: ft, siglik, xan, xbn, prop, re_nlikst
         REAL(KIND=DBL) :: user(1), size
         INTEGER(KIND=INTS) :: niter, i, iuser(1)
         re_nlikst = nlikst
         ifail=0
         niter=0
         size=sqrt(sum(dir*dir))
         x=xopt
         fopt=fci
         fci=fopt+0.5D0*chiprb
         xa=0.D0
         xb=xlim
         fa=fopt
         IF (chiprb > 0.D0) THEN
            siglik=1.D0
         ELSE
            siglik=-1.D0
         END IF
!
!          First we must find a bracketing interval (xa,xb) for the
!          point x0 at which the -log-likelihood ll(x+x0*dir) = f0
!          (so that ll(x+xa*dir) <= f0 <= ll(x+xb*dir))
!
         Iterative_bracket_search_loop: DO
            xan=xa
            Interval_traverse_loop: DO i=1,nlikst
               prop=i
               prop=prop/re_nlikst
               xbn=xb*prop+xa*(1.D0-prop)
!                make sure xbn does not cross boundary
               IF (xulim > 0.D0) THEN
                  xbn=min(xbn,xulim)
               ELSE
                  xbn=max(xbn,xulim)
               END IF
               x=xopt+xbn*dir
               CALL funct1(nvr,x,fb,iuser,user)
               IF (siglik*(fb-fci) > 0.D0) THEN
!                   Either we are trying to increase -likelihood and -likelihood(xbn) > fci > -likelihood(xan)
!                   or we try and decrease -likelihood and -likelihood(xbn) < fci < -likelihood(xan)
!                   In this case make new (xa, xb) (and associated fa, fb) from (xan, xbn)
!                   (permuting if siglik <0) s.t. fa < fb
                  IF (siglik > 0.D0) THEN
                     xa=xan
                     xb=xbn
                  ELSE
                     xa=xbn
                     xb=xan
                     ft=fa
                     fa=fb
                     fb=ft
                  END IF
                  EXIT Iterative_bracket_search_loop ! exit the bracket search loop (because we have got bracketing xa, xb)
               END IF
!                So must have fci > -likelihood(xbn) (siglik>0) or fci < -likelihood(xbn) (siglik<0)
!                Make new xan = xbn
               fa=fb
               xan=xbn
            END DO Interval_traverse_loop
!             Got here and we have failed to bracket fci: now set xa to old xb and new xb = 2 * (old xb) (limited)
!             increment niter
            niter=niter+1
            xa=xbn
            IF (xulim > 0.D0) THEN
               xb=min(2.D0*xbn,xulim)
            ELSE
               xb=max(2.D0*xbn,xulim)
            END IF
            IF (niter > nitmx .OR. abs(xb-xa)*size < loglim) THEN
!
!                Failed to bracket point: return
!
               IF (niter >= nitmx) THEN
!
!                   Failed to bracket point because iteration bound exceeded
!
                  ifail=4
               ELSE
!
!                   Failed to bracket point because xa and xb have become too
!                   close together (implying that the confidence interval is
!                   constrained by the bound(s) on the variable(s))
!
                  ifail=3
               END IF
               xci=xbn
               fci=fb
               RETURN
            END IF
!
!            Failed to bracket point: have another try
!
         END DO Iterative_bracket_search_loop
!
!          We have got here by bracketing the desired point by (xa,xb) (so fa < fci < fb)
!          now proceed by interval bisection (Chinese box method) to bracket desired point
!          with ever smaller intervals (xa,xb)
!
         Iterative_Chinese_box_loop: DO
            x=0.5D0*(xa+xb)*dir + xopt
            CALL funct1(nvr,x,f,iuser,user)
            niter=niter+1
            IF (f < fci) then
               xa=0.5D0*(xa+xb)
               fa=f
            ELSE
               xb=0.5D0*(xa+xb)
               fb=f
            END IF
            IF (abs(xb-xa)*size <= epslim .OR. niter >= nitmx) EXIT
         END DO Iterative_Chinese_box_loop
!
!           Iteration bound exceeded
!
         IF (niter >= nitmx) ifail=1
!
!          The function values for the bracketing points are still
!          far apart
!
         IF (abs(fb-fa) > prfeps*1.0d+01) ifail=2
         IF (icent == 0) THEN
!
!             Set CI to inner boundary of last Chinese box
!
            fci=fa
            xci=xa
         ELSE IF (icent == 1) THEN
!
!             Set CI to midpoint (or deviance weighted midpoint) of last Chinese box
!
            IF (abs(fb-fa) > loglim) THEN
               xci=xa+(fci-fa)*(xb-xa)/(fb-fa)
            ELSE
               xci=0.5D0*(xa+xb)
            END IF
            x=xci*dir+xopt
            CALL funct1(nvr,x,fci,iuser,user)
         ELSE
!
!             Set CI to outer boundary of last Chinese box
!
            fci=fb
            xci=xb
         END IF
         END SUBROUTINE limit

         SUBROUTINE e04scl(nvr,ibnd,funct1,bl,bu,x,f,iw,liw,w,lw,ifail)
!
!          Calls the minimisation routine E04JYF, automatically scaling
!          the variables
!
         USE coefficient_data
         USE nag_library, only: e04jyf
         IMPLICIT NONE
         INTEGER(KIND=INTS), INTENT(IN) :: nvr, ibnd, liw, lw
         INTEGER(KIND=INTS), INTENT(INOUT) :: iw(liw), ifail
         REAL(KIND=DBL), INTENT(INOUT) :: x(nvr), bl(nvr), bu(nvr), f
         REAL(KIND=DBL), INTENT(INOUT) :: w(lw)
         REAL(KIND=DBL) :: user(1), scalav, re_numav
         INTEGER(KIND=INTS) :: iuser(1), i, numav
         EXTERNAL :: funct1
!
!          Rescale the variables as appropriate (so that each is
!          approximately of magnitude 1)
!
         scalav=0.D0
         numav=0
         Scale_loop_test: DO i=1,nvr
            IF (x(i) /= 0.D0) then
               numav=numav+1
               scalav=scalav+log(max(abs(x(i)),loglim))
            END IF
         END DO Scale_loop_test
         re_numav=numav
         IF (numav > 0) then
            scalav=exp(scalav/re_numav)
         ELSE
            scalav=1.D0
         END IF
         Scale_loop_set: DO i=1,nvr
            IF (x(i) /= 0.D0) THEN
               sclvar(i)=abs(x(i))
            ELSE
               sclvar(i)=scalav
            END IF
         END DO Scale_loop_set
         x=x/sclvar
         bl=bl/sclvar
         bu=bu/sclvar
!
!          Call the routine E04JYF
!
         CALL E04JYF(nvr,ibnd,funct1,bl,bu,x,f,iw,liw,w,lw,iuser,user,
     &    ifail)
!
!          Now rescale the optimum back to the original units and return
!
         x=x*sclvar
         bl=bl*sclvar
         bu=bu*sclvar
         sclvar=1.D0
         END SUBROUTINE e04scl

         SUBROUTINE minimz(funct1,ibnd,bl,bu,x,xc,xi,f,indwri,ifail)
!
!          Maximises likelihood, using as starting values xi, returning
!          the optimal values in x, xc as well as optimal deviance in f
!          If ibnd = 0 the limits in bl, bu are applied
!
         USE coefficient_data
         IMPLICIT NONE
         INTEGER(KIND=INTS), PARAMETER :: lw = num_model_covar *   !for dummy array w needed by E04JYF
     &    (num_model_covar-1)/2+12*num_model_covar
         INTEGER(KIND=INTS), PARAMETER :: liw = num_model_covar +2 !for dummy array iw needed by E04JYF
         INTEGER(KIND=INTS), INTENT(OUT) :: ifail
         REAL(KIND=DBL), INTENT(OUT) :: x(num_model_covar)
         REAL(KIND=DBL), INTENT(OUT) :: xc(num_model_covar)
         REAL(KIND=DBL), INTENT(IN) :: xi(num_model_covar)
         REAL(KIND=DBL), INTENT(INOUT) :: bl(num_model_covar)
         REAL(KIND=DBL), INTENT(INOUT) :: bu(num_model_covar)
         INTEGER(KIND=INTS), INTENT(IN) :: indwri, ibnd
         INTEGER(KIND=INTS) :: iw(liw), iuser(1), ncalls, i
         INTEGER(KIND=INTS) :: ndiv
         REAL(KIND=DBL) :: xprev(num_model_covar), w(lw), user(1), f
         LOGICAL :: indmin
         EXTERNAL :: funct1
         IF (nvar > 0) THEN
            sclvar=1.D0
            x=xi
            xprev=xi
            xc_loop_variable_set: DO i=1,nvar
               xc(nvva(i))=xi(i)
            END DO xc_loop_variable_set
         END IF
         ipr=.TRUE.
         IF (nfix > 0) THEN
            xc_loop_fixed_set: DO i=1,nfix
               xc(nfva(i))=vfix(i)
            END DO xc_loop_fixed_set
         END IF
         nhyper=0
         IF (nhymax > 0 .AND. nvar > 0 .AND. num_group > 0) THEN
!
!             Perform multistep (EM type) minimisation
!
            Hyper_iteration_loop: DO
               nhyper=nhyper+1
!
!                Perform parameter minimisation for this hyper iteration
!
               ifail=1
               CALL e04scl(nvar,ibnd,funct1,bl,bu,x,f,iw,liw,w,lw,
     &          ifail)
!
!                See whether the convergence criterion is satisfied (that the
!                parameter values for the current iteration are sufficiently
!                close to those for the last)
!
               indmin=.TRUE.
               x_loop_test: DO i=1,nvar
                  xc(nvva(i))=x(i)
                  IF (abs(1.D0-(loglim+abs(x(i)))/
     &             (loglim+abs(xprev(i)))) > hyeps) indmin=.FALSE.
               END DO x_loop_test
               xprev=x
               IF (nhyper > nhymax .OR. indmin) EXIT !either we've converged or exceeded the hyper iteration limit
               IF (indwri /= 0) THEN
                  IF (nmonit > 0) THEN
                     CALL write(xc,x,f,1,ifail)
                  ELSE IF (nmonit < 0) THEN
                     ndiv=nhyper/nmonit
                     IF (ndiv*nmonit == nhyper)
     &                CALL write(xc,x,f,1,ifail)
                  END IF
               END IF
            END DO Hyper_iteration_loop
            ifail=0
         ELSE IF (nhymax == 0 .AND. nvar > 0 .AND. num_group > 0) THEN
            CALL funct1(num_model_covar,x,f,iuser,user)
            ifail=0
         END IF
         IF (indwri /= 0) THEN
            CALL write(xc,x,f,1,ifail)
         END IF
         END SUBROUTINE minimz

         SUBROUTINE write(x,xvar,f,monwri,ifail)
!
!          writes current parameters (and various other bits and pieces)
!          to output file (unit IOUT), terminal (unit ICONS) and in
!          abbreviated form (unit IOUTAB)
!
         USE coefficient_data
         IMPLICIT NONE
         INTEGER(KIND=INTS), INTENT(IN) :: ifail, monwri
         REAL(KIND=DBL), INTENT(IN) :: x(num_model_covar)
         REAL(KIND=DBL), INTENT(IN) :: xvar(num_model_covar)
         REAL(KIND=DBL), INTENT(IN) :: f
         INTEGER(KIND=INTL) :: num_cases, k
         REAL(KIND=DBL) :: f2
         INTEGER(KIND=INTS) :: i, j, nv, icn, ichan
         num_cases = SUM(ncases_group)
         nv=nfix+nvar
         f2=2.D0*f
         Logical_unit_loop: DO icn=1,2
            IF (icn == 1) THEN
               ichan=IOUT
            ELSE
               ichan=ICONS
            END IF
            IF (ifail /= 0) WRITE(ichan,6000)ifail
6000        FORMAT(' Minimisation failed with ifail=',I5)
            WRITE(ichan,6010)name_regress_type(type_regression),
     &       nhymax,nhyper,hyeps,num_cases,iseed_init,Berk_unshared_SD,
     &       Berk_shared_SD,Class_unshared_SD,Class_shared_SD,num_group
6010        FORMAT(1X,A31/
     &       ' Maximum number of hyper iterations ',I11/
     &       ' Achieved number of hyper iterations ',I11/
     &       ' Main parameter convergence criterion ',ES11.4/
     &       ' Number of cases ',I6/
     &       ' Random number initialisation ',I20/
     &       ' Berkson unshared error GSD ',ES11.4/
     &       ' Berkson shared error GSD ',ES11.4/
     &       ' Classical unshared error GSD ',ES11.4/
     &       ' Classical shared error GSD ',ES11.4/
     &       ' Number of dose groups ',I6/' Number of persons by group'/
     &       ' --------------------------')
            WRITE(ichan,6020)priorBayesprbSD,(name_model_array(j),
     &       priorBayes(:,j),j=1,num_model_covar)
6020        FORMAT(' Bayesian MCMC dose probability prior SD= ',ES21.14,
     &       100(/1X,' Bayesian MCMC parameter ',A10,' mean=',ES21.14,
     &       ' SD=',ES21.14))
            WRITE(ichan,6030)Bayes_prop_wght_incr,
     &       proposSD_Bayes_dose_scl,(name_model_array(j),
     &       proposBayesSD(j),j=1,num_model_covar)
6030        FORMAT(' Bayesian MCMC number doses sampled per group= ',I6,
     &       ' Bayesian MCMC dose probability proposal SD= ',
     &       ES21.14,100(/1X,' Bayesian MCMC parameter ',A10,
     &       ' proposal SD=',ES21.14))
            WRITE(ichan,6040)group_num
6040        FORMAT(1X,I10)
            WRITE(ichan,6050) num_mc
6050        FORMAT(' Number of Monte Carlo samples for likelihood'
     &       ' integration = ',I10)
            WRITE(ichan,6060)
6060        FORMAT(' Sample true individual dose-group mean and SD'/
     &       ' ============================================='/
     &       '  Mean',18X,'SD')
            WRITE(ichan,6070) (dose_true_indiv_expec(k),
     &       dose_true_indiv_SD(k),k=1,num_group)
6070        FORMAT(1X,ES21.14,1X,ES21.14)
            WRITE(ichan,6080)
6080        FORMAT(' Sample true group dose-group mean and SD'/
     &       ' ========================================'/
     &       '  Mean',18X,'SD')
            WRITE(ichan,6070) (dose_true_expec(k), dose_true_SD(k),
     &       k=1,num_group)
            WRITE(ichan,6090)
6090        FORMAT(' Sample surrogate individual dose-group mean & SD'/
     &       ' ================================================'/
     &       '  Mean',18X,'SD')
            WRITE(ichan,6070) (dose_surr_indiv_expec(k),
     &       dose_surr_indiv_SD(k),k=1,num_group)
            WRITE(ichan,6100)
6100        FORMAT(' Sample surrogate group dose-group mean and SD'/
     &       ' ============================================='/
     &       '  Mean',18X,'SD')
            WRITE(ichan,6070) (dose_surr_expec(k), dose_surr_SD(k),
     &       k=1,num_group)
            WRITE(ichan,6110)
6110        FORMAT(' Sample between-dose-group individual correlation'/
     &       ' ================================================')
            DO k=1,num_group
               WRITE(ichan,6120) dose_true_indiv_corr(:,k)
6120           FORMAT(1X,100ES21.14)
            END DO
            WRITE(ichan,6130)
6130        FORMAT(' Sample between-dose-group group correlation'/
     &       ' ===========================================')
            DO k=1,num_group
               WRITE(ichan,6120) dose_true_corr(:,k)
            END DO
            WRITE(ichan,7000)f2,ndftot
7000        FORMAT(' Deviance = ',ES21.14,' (df = ',I5,')')
            IF (icn == 1) WRITE(IOUTAB,7010)nhyper
7010        FORMAT(' Hyper-iterations = ',I9)
            Variable_out_loop: DO i=1,nv
               IF (nfix > 0) THEN
                  Variable_fix_loop: DO j=1,nfix
                     IF (nfva(j) == i) THEN
!                         This is a "fixed" variable
                        WRITE(ichan,7020)name_model_array(i),x(i)
7020                    FORMAT(' Fixed parameter   (',A10,')= ',ES21.14)
                     END IF
                  END DO Variable_fix_loop
               END IF
               IF (nvar > 0) THEN
                  Variable_var_loop: DO j=1,nvar
                     IF (nvva(j) == i) THEN
!                         This is a "variable" variable
                        IF (param_bound(j) /= 0) THEN
!                            There are no bounds on this variable
                           WRITE(ichan,7030)name_model_array(i),x(i)
7030                       FORMAT(' Variable parameter(',A10,')= ',
     &                      ES21.14)
                        ELSE
!                            There are bounds on this variable
                           WRITE(ichan,7040)name_model_array(i),x(i),
     &                      param_bound_low(j),param_bound_high(j)
7040                       FORMAT(' Variable parameter(',A10,')= ',
     &                      ES21.14,' bounds=(',ES21.14,',',ES21.14,')')
                        END IF
                     END IF
                  END DO Variable_var_loop
               END IF
            END DO Variable_out_loop
            IF (icn == 1 .AND. nvar > 0 .AND. monwri /= 0)
     &       WRITE(IOUTAB,7050)(xvar(i),i=1,nvar)
7050        FORMAT(1X,ES21.14)
         END DO Logical_unit_loop
         END SUBROUTINE write

         SUBROUTINE funct1(nvxx,x,fc,iuser,user)
!
!          Calculates the integrated log conditional likelihood
!
!          fc      -log(likelihood) + constant (on return)
!          x(nvxx) is parameter array as set by E04JYF (must not be changed by funct1)
!          iuser   is an integer array passed from the calling routine to E04JYF
!          user    is a double-precision array passed from the calling routine to E04JYF
!
         USE coefficient_data
         IMPLICIT NONE
         INTEGER(KIND=INTS), INTENT(IN) :: nvxx
         REAL(KIND=DBL), INTENT(IN) :: x(nvxx)
         REAL(KIND=DBL), INTENT(OUT) :: fc
         REAL(KIND=DBL), INTENT(IN) :: user(1)
         INTEGER(KIND=INTS), INTENT(IN) :: iuser(1)
         INTEGER(KIND=INTS) :: nvar1
         INTEGER(KIND=INTL) :: i, j, k
         REAL(KIND=DBL) :: xc(num_model_covar), dose, dose2, cancas
         REAL(KIND=DBL) :: loglike_average, adjust_back, ERR_dose
         REAL(KIND=DBL) :: ERR_dose2, sum_deriv, delta_kj, der_j, der_k
         REAL(KIND=DBL) :: adjust_rad_exc
         fc = 0.D0
         ndftot = num_group - nvar
!
!          Determine the full set of parameters (including those that are constant)
!          by putting together x and vfix to make xc
!
         IF (nfix > 0) THEN
            nfix_loop: DO i=1,nfix
               xc(nfva(i))=vfix(i)
            END DO nfix_loop
         END IF
         IF (nvar > 0) THEN
            nvar1 = 0
            nvar_loop: DO i = 1, nvar  !loop over nvar variables
               IF (ipr) THEN
!                   normal likelihood maximisation
                  xc(nvva(i))=x(i)*sclvar(i)
               ELSE
!                   profile likelihood maximisation
                  IF (i /= nprf) THEN
                     nvar1=nvar1+1
                     xc(nvva(i))=x(nvar1)*sclvar(nvar1)
                  ELSE
                     xc(nvva(i))=xprf
                  END IF
               END IF
            END DO nvar_loop
         END IF
         adjust_back = EXP(xc(1))
         ERR_dose = xc(2)
         ERR_dose2 = xc(3)
!
!          First evaluate log-likelihood for each sample (store in loglike)
!
         loglike = 0.D0
         Monte_Carlo_loop: DO i = 1, num_mc    !loop over each Monte Carlo sample, evaluating likelihood for each
            Sample_loop: DO j = 1, num_group  !loop over sample, calculating contribution of each to Monte Carlo sample,
!                                               evaluating log-likelihood (in loglike) for each
               dose = sample_dose_true(j,i)
               dose2 = dose * dose
               adjust_rad_exc = MAX(1.D0 + (ERR_dose * dose +
     &          ERR_dose2 * dose2),loglim)
               baserisk(j) = persons_group(j)*adjust_back
               rlrisk(j) = MAX(baserisk(j)*adjust_rad_exc,loglim)
!
!                Sum the log likelihood
!
               cancas = ncases_group(j)
               loglike(i) = loglike(i) - rlrisk(j)
               IF (cancas > 0.D0) THEN
                  loglike(i) = loglike(i) +
     &             cancas*(LOG(rlrisk(j)/cancas) + 1.D0)
               END IF
               IF (type_regression == 5) THEN
!
!                   Bayesian 2DMC with Bayesian model averaging
!
                  loglike(i) = loglike(i) + LOG(MAX(Bayes_dose_prb(i),
     &             loglim))
               END IF
            END DO Sample_loop
         END DO Monte_Carlo_loop
         IF (type_regression == 3) THEN
            sum_deriv = 0.D0
            DO j = 1, num_group
               DO k = 1, num_group
                  IF (k == j) THEN
                     delta_kj = 1.D0
                  ELSE
                     delta_kj = 0.D0
                  END IF
                  der_j = ERR_dose +2.D0*ERR_dose2*sample_dose_true(j,1)
                  der_k = ERR_dose +2.D0*ERR_dose2*sample_dose_true(k,1)
                  sum_deriv = sum_deriv + 0.5D0*dose_true_covar(k,j)*
     &             (-ncases_group(j)*delta_kj*
     &             ((baserisk(j)*der_j/rlrisk(j))**2) +
     &             (ncases_group(j)/rlrisk(j) - 1.D0)*2.D0*baserisk(j)*
     &             ERR_dose2*delta_kj +
     &             (ncases_group(j)/rlrisk(j) - 1.D0)*
     &             (ncases_group(k)/rlrisk(k) - 1.D0)*baserisk(j)*
     &             baserisk(k)*der_j*der_k)
               END DO
            END DO
            loglike(1) = loglike(1) + LOG(MAX(1.D0 + sum_deriv, loglim))
         END IF
         loglike_average = SUM(loglike)/FLOAT(num_mc)
!
!          Now evaluate likelihood, subtracting off loglike_average, to avoid overflows
!
         Monte_Carlo_loop_real: DO i = 1, num_mc    !loop over each Monte Carlo sample, evaluating likelihood for each
            fc = fc + EXP(MAX(MIN(loglike(i) - loglike_average,explim),
     &       -explim))
         END DO Monte_Carlo_loop_real
!          Now calculate -log likelihood (= deviance/2) (taking account of loglike_average) and put in fc so that E04JYF
!          (which minimises) is maximising the likelihood
         fc = -LOG(MAX(fc,loglim)) - loglike_average
         END SUBROUTINE funct1

         SUBROUTINE minimz_ci(x,xc,xi,fopt,prof_CI_init,chiadj,
     &    xc_opt_CI,prof_fl_comb,ivrprf,monprf,monwri,ifail)
!
!          Maximises likelihood, using as starting values xi, returning
!          the optimal values in x, xc as well as optimal deviance in fopt
!          xc_opt_CI holds the optimal xc and profile CI
!          prof_fl_comb holds the failure codes for the profile CI
!          If monwri = 0 the abbreviated ouput (xc_opt_CI) is output on unit IOUTAB, ICONS, otherwise
!          (and always for first simulation) fuller output on unit IOUT, ICONS
!          ifail = 0 if optimization performs OK
!
         USE coefficient_data
         IMPLICIT NONE
         INTEGER(KIND=INTS), INTENT(OUT) :: ifail
         INTEGER(KIND=INTS), INTENT(OUT) ::
     &    prof_fl_comb(2,num_model_covar)
         INTEGER(KIND=INTS), INTENT(IN)  :: monwri
         INTEGER(KIND=INTS), INTENT(IN) :: ivrprf(num_model_covar)
         INTEGER(KIND=INTS), INTENT(IN) :: monprf
         INTEGER(KIND=INTS) :: ifl(2),error_status,ivar,i
         REAL(KIND=DBL), INTENT(INOUT) :: x(num_model_covar)
         REAL(KIND=DBL), INTENT(INOUT) :: xc(num_model_covar)
         REAL(KIND=DBL), INTENT(INOUT) :: xi(num_model_covar)
         REAL(KIND=DBL), INTENT(IN) :: prof_CI_init(2,num_model_covar)
         REAL(KIND=DBL), INTENT(IN) :: chiadj(2,num_model_covar)
         REAL(KIND=DBL), INTENT(INOUT) :: xc_opt_CI(3,num_model_covar)
         REAL(KIND=DBL), INTENT(OUT) :: fopt
         INTEGER(KIND=INTL) :: iprof
         REAL(KIND=DBL) :: prob1, chipr, xstp, xabs, xlim, xci(2)
         IF (i_sim == 1 .AND. type_regression < 6) THEN
!
!             for 1st simulation write out regression type to various files (IOUT, ICONS, IOUTAB)
!
            WRITE(IOUT,6000)name_regress_type(type_regression),nprfmx,
     &       nitmx,prfeps
            WRITE(ICONS,6000)name_regress_type(type_regression),nprfmx,
     &       nitmx,prfeps
            WRITE(IOUTAB,6000)name_regress_type(type_regression),nprfmx,
     &       nitmx,prfeps
6000        FORMAT(1X,A31/' Optimum and profile likelihood confidence',
     &       ' intervals'/
     &       ' ==================================================='/
     &       ' Maximum iterations for profile CI = ',I6/
     &       ' Maximum iterations for 1-D step for profile CI = ',I6/
     &       ' Relative error for profile CI = ',ES11.4)
         END IF
!
!          Allocate loglike (used in subroutine funct1)
!
         ALLOCATE (loglike(num_mc),STAT=error_status)
         IF (error_status /= 0) THEN
            WRITE(*,*) ' ALLOCATION FAILED FOR loglike'
            STOP
         END IF
!
!            Perform deviance minimisation
!
         CALL minimz(funct1,ibound,param_bound_low,param_bound_high,x,
     &    xc,xi,fopt,0,ifail)
         xc_opt_CI(1,:) = xc(:)
!
!          Finish of minimisation for this stratum: write minimum parameters
!          to file (and terminal)
!
         IF ((monwri /= 0 .OR. i_sim == 1) .AND. (type_regression < 6))
     &     THEN
            CALL write(xc,x,fopt,monwri,ifail)
         END IF
!
!          Calculate profile likelihood CIs for main parameters
!
         Profile_likelihood_var_loop: DO nprf=1,nvar
            IF (ivrprf(nprf) /= 0) THEN
               Profile_likelihood_prob: DO iprof=1,2
                  prob1=prob_def(iprof)*1.D+2
                  chipr=chiadj(iprof,nprf)
!
!                   determine a sensible first guess for the width of
!                   CI: -2*xstp
!
                  IF (iprof == 1) THEN
                     IF (ivrprf(nprf) < 0) THEN
!                         user specified initial value
                        xstp = prof_CI_init(1,nprf)
                     ELSE
                        xabs=abs(x(nprf))
                        IF (xabs > loglim) THEN
                           xstp = -xabs
                        ELSE
                           xstp = -loglim
                        END IF
                     END IF
                  ELSE
                     IF (ivrprf(nprf) < 0) THEN
!                         user specified initial value
                        xstp = prof_CI_init(1,nprf)
                     ELSE
                        xstp = xci(1)-x(nprf)
                     END IF
                  END IF
!                   lower limit on lower profile CI
                  xlim=-1.D0/loglim
                  CALL profci(funct1,x,xstp,xlim,xci(1),fopt,chipr,
     &             monprf,ifl(1))
                  IF (iprof == 1) THEN
                     IF (ivrprf(nprf) < 0) THEN
!                         user specified initial value
                        xstp = prof_CI_init(2,nprf)
                     ELSE
                        xstp = max(x(nprf)-xci(1),loglim)
                     END IF
                  ELSE
                     IF (ivrprf(nprf) < 0) THEN
!                         user specified initial value
                        xstp = prof_CI_init(2,nprf)
                     ELSE
                        xstp = xci(2)-x(nprf)
                     END IF
                  END IF
!                   upper limit on upper profile CI
                  xlim=1.D0/loglim
                  CALL profci(funct1,x,xstp,xlim,xci(2),fopt,chipr,
     &             monprf,ifl(2))
                  ivar=nvva(nprf)
                  xc_opt_CI(2,ivar) = xci(1)
                  xc_opt_CI(3,ivar) = xci(2)
                  prof_fl_comb(:,ivar) = ifl(:)
                  IF (monwri /= 0 .OR. i_sim == 1) THEN
                     WRITE(IOUT,6010)prob1,chipr,
     &                name_model_array(nvva(nprf)),x(nprf),xci,ifl
                     WRITE(ICONS,6010)prob1,chipr,
     &                name_model_array(nvva(nprf)),x(nprf),xci,ifl
6010                 FORMAT(1X,F5.1,'% CI (chi**2=',F7.4,') for x(',A10,
     &                ')=',ES21.14,' =(',ES21.14,',',ES21.14,') ifl=(',
     &                I5,',',I5,')')
                  END IF
               END DO Profile_likelihood_prob
            ELSE
               ivar=nvva(nprf)
               xc_opt_CI(2:3,ivar) = xc(ivar)
               prof_fl_comb(:,ivar) = 0
            END IF
         END DO Profile_likelihood_var_loop
         IF (monwri == 0 .AND. type_regression < 6) THEN
            WRITE(IOUTAB,6020)i_sim,name_regress_type(type_regression),
     &       (xc_opt_CI(:,nvva(i)),prof_fl_comb(:,nvva(i)),i=1,nvar)
            WRITE(ICONS,6020)i_sim,name_regress_type(type_regression),
     &       (xc_opt_CI(:,nvva(i)),prof_fl_comb(:,nvva(i)),i=1,nvar)
6020        FORMAT(' simulation ',I10,1X,A31,100(3(1X,ES21.14),1X,2I5))
         END IF
!
!          Deallocate loglike
!
         DEALLOCATE (loglike,STAT=error_status)
         IF (error_status /= 0) THEN
            WRITE(*,*) ' DEALLOCATION FAILED FOR loglike'
            STOP
         END IF
         END SUBROUTINE minimz_ci

      END MODULE my_subroutines

        !!!!!!!!!!!!!!!!
        ! MAIN PROGRAM !
        !!!!!!!!!!!!!!!!
      PROGRAM Chernobyl_error_integral
!       Data dictionary: declare variable types, definitions
      USE coefficient_data
!       Collected subroutines, in module for explicit interface
      USE my_subroutines
      IMPLICIT NONE
!
      REAL(KIND=DBL) :: x(num_model_covar), xc(num_model_covar)
      REAL(KIND=DBL) :: xi(num_model_covar), chiadj(2,num_model_covar)
      REAL(KIND=DBL) :: xc_opt_CI(3,num_model_covar), xlim, fopt, backgr
      REAL(KIND=DBL) :: prof_CI_init(2,num_model_covar), alpha, beta
      REAL(KIND=DBL) :: Berk_un_mean_adj, Berk_sh_mean_adj
      REAL(KIND=DBL) :: Class_un_mean_adj, Class_sh_mean_adj
      REAL(KIND=DBL) :: error_B_share,error_B_unshar
      REAL(KIND=DBL) :: error_C_share, error_C_unshar, rnd, dose_cen
      REAL(KIND=DBL) :: true_dose_avg, surr_dose_avg
      REAL(KIND=DBL) :: xc_opt_CI_avg(3,num_model_covar,6)
      REAL(KIND=DBL) :: Bayes_accept_var(num_model_covar)
      REAL(KIND=DBL) :: Bayes_accept_prob
      REAL(KIND=DBL) :: gelman_rubin(num_model_covar)
      INTEGER(KIND=INTS) :: ivrprf(num_model_covar), monprf, ind_varlim
      INTEGER(KIND=INTS) :: prof_fl_comb(2,num_model_covar), monwri
      INTEGER(KIND=INTS) :: ifail, error_status, i, j, k, l, ivar
      INTEGER(KIND=INTS) :: program_runs, program_runs_counter, monBayes
      INTEGER(KIND=INTL) :: group_num_max, iseed, n_samp
      CHARACTER(len=1000) :: title_string
      CHARACTER(len=1) :: resp
      LOGICAL :: test_flag
!     EXTERNAL :: funct1
!
!       Open steering input file (not needed on HPC)
!
!     OPEN (UNIT=IREAD,FILE=
!    & 'c:\d_drive\temp\fit_shared_error_simulation_reg_cal_test.inp',
!    & status='OLD',ACTION='READ',SHARED)
!
!       Open main output file (not needed on HPC)
!
!     OPEN (UNIT=IOUT,FILE=
!    & 'c:\d_drive\temp\out_shared_error_simulation_reg_cal_test.lis',
!    & status='NEW',ACTION='WRITE')
!
!       Open abbreviated output file (not needed on HPC)
!
!     OPEN (UNIT=IOUTAB,file=
!    & 'c:\d_drive\temp\abb_shared_error_simulation_reg_cal_test.lis',
!    & status='NEW',ACTION='WRITE')
!
!       Open output file for Bayesian MCMC dose probability chain output (not needed on HPC)
!
!     OPEN (UNIT=ISUMM,file=
!    & 'c:\d_drive\temp\sum_shared_error_simulation_reg_cal_test.lis',
!    & status='NEW',ACTION='WRITE')
!
!       Open output file for Bayesian MCMC parameters chain output (not needed on HPC)
!
!     OPEN (UNIT=IDIAG,file=
!    & 'c:\d_drive\temp\res_shared_error_simulation_reg_cal_test.lis',
!    & status='NEW',ACTION='WRITE')
!
      WRITE(*,*) ' Give the number of program runs required'
      READ(IREAD,*) program_runs
      Program_run_counter_loop: DO program_runs_counter = 1,
     & program_runs !loop over program runs
!          Read title string
         WRITE(*,*) ' Please give title string'
         READ(IREAD,10)title_string
10       FORMAT(A1000)
         WRITE(IOUT,20)title_string
20       FORMAT(' FITTER_SHARED_ERROR_SIMULATION_REG_CAL_BAYES_FMA',
     &    ' last modified by M.P. Little 2024-2-16'/1X,A1000)
         WRITE(IOUTAB,30)title_string
30       FORMAT(1X,A1000)
!
!          Determine number of variables to be fixed during minimisation
!
         Setup_nvva_loop: DO  i=1,num_model_covar
            nvva(i)=i
         END DO Setup_nvva_loop
         nvar=num_model_covar
         WRITE(ICONS,40)
40       FORMAT(' How many variables do you wish to fix (0=none)')
         READ(IREAD,*)nfix
         IF (nfix > 0) THEN
!
!            Determine the numbers of variables to be fixed and their
!            value during minimisation
!
            WRITE(ICONS,50)(i, name_model_array(i),
     &       i=1,num_model_covar)
50          FORMAT(' Please indicate the numbers of those variables',
     &       ' to be fixed and their values',100(/1X,I4,1X,A10))
            READ(IREAD,*)(nfva(i),vfix(i),i=1,nfix)
            nvar=0
            Determine_nvva_loop: DO i=1,num_model_covar
               test_flag = .TRUE.
               Test_nfva_loop: DO j=1,nfix
                  IF (nfva(j) == i) test_flag = .FALSE.
               END DO Test_nfva_loop
               IF (test_flag) THEN
                  nvar=nvar+1
                  nvva(nvar)=i
               END IF
            END DO Determine_nvva_loop
         END IF
         IF (nvar > 0) THEN
!
!             Determine main parameter minimisation starting values
!             (if other than default values required)
!
            WRITE(ICONS,60)
60          FORMAT(' Do you wish to specify the minimisation starting',
     &       ' values')
            READ(IREAD,70)resp
70          FORMAT(A1)
            IF (resp /= 'n' .AND. resp /= 'N') THEN
               Set_starting_value_loop: DO i=1,nvar
                  WRITE(ICONS,80)name_model_array(nvva(i))
80                FORMAT(' Please indicate the value of variable ',A10)
                  READ(IREAD,*)xi(i)
               END DO Set_starting_value_loop
            ELSE
               xi = 0.D0
            END IF
         END IF
!
!          Determine the maximum number of iterations for calculation
!          of profile-likelihood CI and whether monitor output
!          required
!
         WRITE(ICONS,90)
90       FORMAT(' Please indicate the maximum number of iterations'/
     &    ' for profile maximum likelihood CI (0=no iterations),'/
     &    ' maximum iterations for 1D minimisations,'/
     &    ' the convergence criterion and whether full output required',
     &    ' (=0 and only first simulation is fully output) and',
     &    ' profile CI monitor output required (0=none required)')
         READ(IREAD,*)nprfmx,nitmx,prfeps,monwri,monprf
         WRITE(ICONS,100)
100      FORMAT(' Please indicate the random number initialisation',
     &    ' seed (usually<0 for re-initialisation, =0 and random',
     &    ' number generator is not re-initialised)')
         READ(IREAD,*)iseed_init
         IF (iseed_init /= 0 .OR. program_runs_counter == 1) THEN
!
!            initialise random number generator
!
            iseed = iseed_init
            rnd = wuni(iseed)
         END IF
!
!          Determine the variables required for calculation of
!          profile-likelihood CI
!
         WRITE(ICONS,110)nvar,(i,name_model_array(nvva(i)), i=1,nvar)
110      FORMAT(' Please indicate which of the',I3,' variables are'/
     &    ' required for profile maximum likelihood CI'/
     &    ' (1=required,0=not required,-1=user specified initial',
     &    ' guess)',100(/1X,I4,1X,A10))
         READ(IREAD,*)(ivrprf(i),i=1,nvar)
         prof_CI_init = 0.D0
         Profile_var_CI_init_loop: DO i=1,nvar
            IF (ivrprf(i) < 0) THEN
               WRITE(ICONS,120) name_model_array(nvva(i))
120            FORMAT(' Please indicate the lower and upper initial',
     &          ' CI step lengths for variable ',A10,' x1, x2 (so',
     &          ' x1 < 0 < x2)')
               READ(IREAD,*) prof_CI_init(:,i)
            END IF
         END DO Profile_var_CI_init_loop
!
!          Determine profile confidence limits required
!
         WRITE(ICONS,130)
130      FORMAT(' Do you wish to use other than default CI')
         READ(IREAD,70)resp
         IF (resp /= 'n' .AND. resp /= 'N') THEN
            Profile_var_CI_loop: DO i=1,nvar
               IF (ivrprf(i) /= 0) THEN
                  WRITE(ICONS,140)name_model_array(nvva(i))
140               FORMAT(' Do you wish to use other than default CI'/
     &             ' for variable ',A10)
                  READ(IREAD,70)resp
                  IF (resp /= 'n' .AND. resp /= 'N') THEN
                     WRITE(ICONS,150)name_model_array(nvva(i))
150                  FORMAT(' Please input the chi-squared values'/
     &                ' to be used for CI for variable ',A10,
     &                ' (90%, 95%)')
                     READ(IREAD,*)chiadj(:,i)
                  ELSE
                     chiadj(:,i)=chipr_def
                  END IF
               END IF
            END DO Profile_var_CI_loop
         ELSE
            Profile_var_CI_def_loop: DO i=1,nvar
               chiadj(:,i)=chipr_def
            END DO Profile_var_CI_def_loop
         END IF
!
!         Determine whether constraints are required for the parameters
!
         WRITE(ICONS,160)
160      FORMAT(' Do you wish to set bounds on any of the parameters')
         READ(IREAD,70)resp
         IF (resp /= 'n' .AND. resp /= 'N') THEN
            ibound = 0
            parameter_constrain_loop: DO i=1,nvar
               WRITE(ICONS,170)name_model_array(nvva(i))
170            FORMAT(' Do you wish to set bounds on parameter ',A10)
               READ(IREAD,70)resp
               IF (resp /= 'n' .AND. resp /= 'N') THEN
                  param_bound(i) = 0
                  WRITE(ICONS,180)name_model_array(nvva(i))
180               FORMAT(' Please indicate limits on parameter ',A10)
                  READ(IREAD,*)param_bound_low(i),param_bound_high(i)
               ELSE
                  param_bound(i) = 1
                  param_bound_low(i) = -1.D0/loglim
                  param_bound_high(i) = 1.D0/loglim
               END IF
            END DO parameter_constrain_loop
         ELSE
            ibound = 1
            param_bound = 1
            param_bound_low = -1.D0/loglim
            param_bound_high = 1.D0/loglim
         END IF
!
!          Determine the CI for Bayesian calculations
!
         WRITE(ICONS,190)
190      FORMAT(' Do you wish to use other than default Bayesian CI')
         READ(IREAD,70)resp
         IF (resp /= 'n' .AND. resp /= 'N') THEN
            WRITE(ICONS,200)
200         FORMAT(' Please input the Bayes CI (%) to be used for all',
     &       ' variables')
            READ(IREAD,*)ciBayes
         ELSE
            ciBayes=ciBayes_def
         END IF
!
!          Determine the proposal SD and priors for Bayesian calculations
!
         Bayes_var_prior_loop: DO i=1,nvar
            ivar = nvva(i)
            WRITE(ICONS,210)name_model_array(ivar)
210         FORMAT(' Please input the proposal SD and the mean and SD',
     &       ' for normal prior for ',A10)
            READ(IREAD,*)proposBayesSD(ivar),priorBayes(:,ivar)
         END DO Bayes_var_prior_loop
         WRITE(ICONS,220)
220      FORMAT(' Please input the proposal SD and the SD',
     &    ' for the normal prior for the dose-probability logistic',
     &    ' scaling paramaters')
         READ(IREAD,*)proposSD_Bayes_dose_scl,priorBayesprbSD
         WRITE(ICONS,230)
230      FORMAT(' Please input the number per group for sampling and',
     &    ' monitor output (=1 variables, 2=variables+dose probs)')
         READ(IREAD,*)Bayes_prop_wght_incr,monBayes
         WRITE(ICONS,240)
240      FORMAT(' Please specify maximum number of hyper iterations'/
     &    ' (=0 without minimizing) and parameter/deviance',
     &    ' convergence criteria')
         READ(IREAD,*)nhymax,hyeps
         WRITE(ICONS,250)
250      FORMAT(' Please specify number of Bayesian MCMC burn in and',
     &    ' chain sample iterations, number of separate chains, the',
     &    ' size of the groups used to sample dose vector',
     &    ' probabilities and the number of simulated CI samples for',
     &    ' frequency model averaging (FMA) and whether centred CI are',
     &    ' used (=1) for FMA or uncentred (=2)')
         READ(IREAD,*)Bayes_burn_in,Bayes_sample,Bayes_chains,
     &    Bayes_prop_wght_incr,FMA_sample_no,ind_FMA_centre
!
!          Obtain the number of dose groups to be used
!          num_group
!
         WRITE(ICONS,260)
260      FORMAT(' Please give the number of dose groups')
         READ(IREAD,*)num_group
         num_group = MAX(num_group,1)
         ALLOCATE (group_num(num_group),STAT=error_status)
         IF (error_status /= 0) THEN
            WRITE(*,*) ' ALLOCATION FAILED FOR group_num'
            STOP
         END IF
         ALLOCATE (persons_group(num_group),STAT=error_status)
         IF (error_status /= 0) THEN
            WRITE(*,*) ' ALLOCATION FAILED FOR persons_group'
            STOP
         END IF
         ALLOCATE (group_dose(num_group),STAT=error_status)
         IF (error_status /= 0) THEN
            WRITE(*,*) ' ALLOCATION FAILED FOR group_dose'
            STOP
         END IF
!
!          Obtain the numbers of persons in each group
!          (group_num(1..num_group))
!
         WRITE(ICONS,270)num_group
270      FORMAT(' Please give the numbers in each of ',I6,
     &    ' exposure groups')
         READ(IREAD,*)group_num
         group_num_max = MAX(MAXVAL(group_num),1)
         persons_group = FLOAT(group_num)
!
!          Obtain the central estimates of dose in each group
!          (group_dose(1..num_group))
!
         WRITE(ICONS,280)num_group
280      FORMAT(' Please give the central estimate of dose in each of ',
     &    I6,' exposure groups')
         READ(IREAD,*)group_dose
!
!          Obtain the magnitude of unshared Berkson, shared Berkson, unshared classical and shared classical error to be used
!
         WRITE(ICONS,290)
290      FORMAT(' Please give the magnitude of unshared Berkson,',
     &    ' shared Berkson and unshared and shared classical errors',
     &    ' (all on log scale) to be used')
         READ(IREAD,*)Berk_unshared_SD,Berk_shared_SD,Class_unshared_SD,
     &    Class_shared_SD
!
!          compute scaling factors to multiplicatively adjust mean of log-normal variables so that errors all have mean 1
!
         Berk_un_mean_adj = EXP(-(Berk_unshared_SD**2)/2)
         Berk_sh_mean_adj = EXP(-(Berk_shared_SD**2)/2)
         Class_un_mean_adj = EXP(-(Class_unshared_SD**2)/2)
         Class_sh_mean_adj = EXP(-(Class_shared_SD**2)/2)
!
!          Obtain the number of cancers, alpha and beta coefficients, number of simulations for likelihood (generally 1000 or so),
!          number of simulations for sampling of ERR coefficients (generally 500 or so)
!
         WRITE(ICONS,300)
300      FORMAT(' Please give the number of cancers and number of',
     &    ' simulations for likelihood (generally 1000 or so), number',
     &    ' of simulations for sampling of ERR coefficients (generally',
     &    ' 500 or so)')
         READ(IREAD,*)n_cancer, n_sim_lik, n_sim_p
         backgr = xi(1)
         alpha = xi(2)
         beta = xi(3)
         ALLOCATE (true_dose(group_num_max,num_group,n_sim_lik,n_sim_p),
     &    STAT=error_status)
         IF (error_status /= 0) THEN
            WRITE(*,*) ' ALLOCATION FAILED FOR true_dose'
            STOP
         END IF
         ALLOCATE (true_dose_coll(num_group,n_sim_lik,n_sim_p),
     &    STAT=error_status)
         IF (error_status /= 0) THEN
            WRITE(*,*) ' ALLOCATION FAILED FOR true_dose_coll'
            STOP
         END IF
         ALLOCATE (sample_dose_true(num_group,n_sim_lik),
     &    STAT=error_status)
         IF (error_status /= 0) THEN
            WRITE(*,*) ' ALLOCATION FAILED FOR sample_dose_true'
            STOP
         END IF
         ALLOCATE (true_prob(num_group,n_sim_p),
     &    STAT=error_status)
         IF (error_status /= 0) THEN
            WRITE(*,*) ' ALLOCATION FAILED FOR true_prob'
            STOP
         END IF
         ALLOCATE (pois_sampl(num_group,n_sim_p),
     &    STAT=error_status)
         IF (error_status /= 0) THEN
            WRITE(*,*) ' ALLOCATION FAILED FOR pois_sampl'
            STOP
         END IF
         ALLOCATE (ncases_group(num_group),STAT=error_status)
         IF (error_status /= 0) THEN
            WRITE(*,*) ' ALLOCATION FAILED FOR ncases_group'
            STOP
         END IF
         ALLOCATE (surr_dose(group_num_max,num_group,n_sim_lik,n_sim_p),
     &    STAT=error_status)
         IF (error_status /= 0) THEN
            WRITE(*,*) ' ALLOCATION FAILED FOR surr_dose'
            STOP
         END IF
         ALLOCATE (surr_dose_coll(num_group,n_sim_lik,n_sim_p),
     &    STAT=error_status)
         IF (error_status /= 0) THEN
            WRITE(*,*) ' ALLOCATION FAILED FOR surr_dose_coll'
            STOP
         END IF
         ALLOCATE (dose_true_expec(num_group),STAT=error_status)
         IF (error_status /= 0) THEN
            WRITE(*,*) ' ALLOCATION FAILED FOR dose_true_expec'
            STOP
         END IF
         ALLOCATE (dose_surr_expec(num_group),STAT=error_status)
         IF (error_status /= 0) THEN
            WRITE(*,*) ' ALLOCATION FAILED FOR dose_surr_expec'
            STOP
         END IF
         ALLOCATE (dose_true_covar(num_group,num_group),
     &    STAT=error_status)
         IF (error_status /= 0) THEN
            WRITE(*,*) ' ALLOCATION FAILED FOR dose_true_covar'
            STOP
         END IF
         ALLOCATE (rlrisk(num_group),STAT=error_status)
         IF (error_status /= 0) THEN
            WRITE(*,*) ' ALLOCATION FAILED FOR rlrisk'
            STOP
         END IF
         ALLOCATE (baserisk(num_group),STAT=error_status)
         IF (error_status /= 0) THEN
            WRITE(*,*) ' ALLOCATION FAILED FOR baserisk'
            STOP
         END IF
         ALLOCATE (dose_true_SD(num_group),STAT=error_status)
         IF (error_status /= 0) THEN
            WRITE(*,*) ' ALLOCATION FAILED FOR dose_true_SD'
            STOP
         END IF
         ALLOCATE (dose_surr_SD(num_group),STAT=error_status)
         IF (error_status /= 0) THEN
            WRITE(*,*) ' ALLOCATION FAILED FOR dose_surr_SD'
            STOP
         END IF
         ALLOCATE (dose_true_corr(num_group,num_group),
     &    STAT=error_status)
         IF (error_status /= 0) THEN
            WRITE(*,*) ' ALLOCATION FAILED FOR dose_true_corr'
            STOP
         END IF
         ALLOCATE (dose_true_indiv_expec(num_group),STAT=error_status)
         IF (error_status /= 0) THEN
            WRITE(*,*) ' ALLOCATION FAILED FOR dose_true_indiv_expec'
            STOP
         END IF
         ALLOCATE (dose_surr_indiv_expec(num_group),STAT=error_status)
         IF (error_status /= 0) THEN
            WRITE(*,*) ' ALLOCATION FAILED FOR dose_surr_indiv_expec'
            STOP
         END IF
         ALLOCATE (dose_true_indiv_SD(num_group),STAT=error_status)
         IF (error_status /= 0) THEN
            WRITE(*,*) ' ALLOCATION FAILED FOR dose_true_indiv_SD'
            STOP
         END IF
         ALLOCATE (dose_surr_indiv_SD(num_group),STAT=error_status)
         IF (error_status /= 0) THEN
            WRITE(*,*) ' ALLOCATION FAILED FOR dose_surr_indiv_SD'
            STOP
         END IF
         ALLOCATE (dose_true_indiv_covar(num_group,num_group),
     &    STAT=error_status)
         IF (error_status /= 0) THEN
            WRITE(*,*) ' ALLOCATION FAILED FOR dose_true_indiv_covar'
            STOP
         END IF
         ALLOCATE (dose_true_indiv_corr(num_group,num_group),
     &    STAT=error_status)
         IF (error_status /= 0) THEN
            WRITE(*,*) ' ALLOCATION FAILED FOR dose_true_indiv_corr'
            STOP
         END IF
!
!          Set up full arrays of true and surrogate dose (true_dose, surr_dose)
!          The collapsed arrays (true_dose_coll, surr_dose_coll) of true and surrogate dose, averaged over doses within each dose group
!          are the most important in the likelihood calculations
!
         true_prob = 0.D0
         simulat_loop_p: DO i_sim=1,n_sim_p
!
!             Loop over realizations for Monte Carlo sampling of ERR
!
            simulat_loop_lik: DO j=1,n_sim_lik
!
!                Loop over realizations for Monte Carlo sampling of likelihood
!
               error_B_share = Berk_shared_SD*gasdev(iseed)
               error_C_share = Class_shared_SD*gasdev(iseed)
               dose_loop: DO k=1,num_group
!
!                   Loop over dose groups
!
                  dose_cen = group_dose(k)
                  true_dose_avg = 0.D0
                  surr_dose_avg = 0.D0
                  indiv_loop: DO l=1,group_num(k)
!
!                      Loop over individuals within dose group
!
                     error_B_unshar = Berk_unshared_SD*gasdev(iseed)
                     error_C_unshar = Class_unshared_SD*gasdev(iseed)
                     true_dose(l,k,j,i_sim) = dose_cen*Berk_un_mean_adj*
     &                Berk_sh_mean_adj*EXP(error_B_share +
     &                error_B_unshar)
                     true_dose_avg = true_dose_avg +
     &                true_dose(l,k,j,i_sim)
                     surr_dose(l,k,j,i_sim) = dose_cen*
     &                Class_un_mean_adj*Class_sh_mean_adj*
     &                 EXP(error_C_share + error_C_unshar)
                     surr_dose_avg = surr_dose_avg +
     &                surr_dose(l,k,j,i_sim)
!
!                      compute mean true probability over realizations, within group etc
!
                     true_prob(k,i_sim) = true_prob(k,i_sim) +
     &                (1.D0 + alpha*true_dose(l,k,j,i_sim) +
     &                beta*(true_dose(l,k,j,i_sim)**2))
                  END DO indiv_loop
!
!                   compute collapsed true and surrogate dose means
!
                  true_dose_coll(k,j,i_sim) = true_dose_avg/
     &             FLOAT(group_num(k))
                  surr_dose_coll(k,j,i_sim) = surr_dose_avg/
     &             FLOAT(group_num(k))
               END DO dose_loop
            END DO simulat_loop_lik
         END DO simulat_loop_p
!
!          compute true and surrogate dose mean and SD by group for 1st component of each group of 1st simulation
!
         DO k=1,num_group
            dose_true_indiv_expec(k) = SUM(true_dose(1,k,:,1)) /
     &        FLOAT(n_sim_lik)
            dose_surr_indiv_expec(k) = SUM(surr_dose(1,k,:,1)) /
     &       FLOAT(n_sim_lik)
         END DO
         DO k=1,num_group
            dose_true_indiv_SD(k) = (SUM((true_dose(1,k,:,1) -
     &       dose_true_indiv_expec(k))*(true_dose(1,k,:,1) -
     &       dose_true_expec(k))) / MAX(FLOAT(n_sim_lik - 1),
     &       1.D0))**0.5D0
            dose_surr_indiv_SD(k) = (SUM((surr_dose(1,k,:,1) -
     &       dose_surr_indiv_expec(k))*(surr_dose(1,k,:,1) -
     &       dose_surr_indiv_expec(k))) / MAX(FLOAT(n_sim_lik - 1),
     &       1.D0))**0.5D0
         END DO
!
!          compute individual true and surrogate dose covariance and correlation by dose group for 1st component of each dose group of 1st simulation
!
         dose_true_indiv_covar = 0.D0
         DO k=1,num_group
            DO l=1,k
               DO i=1,n_sim_lik
                  dose_true_indiv_covar(k,l) =
     &             dose_true_indiv_covar(k,l) +
     &             (true_dose(1,k,i,1) - dose_true_indiv_expec(k))*
     &             (true_dose(1,l,i,1) - dose_true_indiv_expec(l))
               END DO
               dose_true_indiv_covar(k,l) = dose_true_indiv_covar(k,l)/
     &          MAX(FLOAT(n_sim_lik - 1),1.D0)
               dose_true_indiv_covar(l,k) = dose_true_indiv_covar(k,l)
               dose_true_indiv_corr(k,l) = dose_true_indiv_covar(k,l)/
     &          (dose_true_indiv_SD(k)*dose_true_indiv_SD(l))
               dose_true_indiv_corr(l,k) = dose_true_indiv_corr(k,l)
            END DO
         END DO
!
!          normalize probability array
!
         simulat_loop_p_prob: DO i_sim=1,n_sim_p
            true_prob(:,i_sim) = true_prob(:,i_sim)/
     &       SUM(true_prob(:,i_sim))
         END DO simulat_loop_p_prob
!
!          set up Poisson sample of cases/deaths
!
         pois_sampl = 0
         DO i_sim=1,n_sim_p
            DO j=1,n_cancer
               n_samp = probdiscrete(iseed,true_prob(:,i_sim),num_group)
               pois_sampl(n_samp,i_sim) = pois_sampl(n_samp,i_sim) + 1
            END DO
         END DO
         coverage_prob = 0.D0
         xc_opt_CI_avg = 0.D0
         Bayes_accept_var_avg = 0.D0
         Bayes_accept_prob_avg = 0.D0
         gelman_rubin_avg = 0.D0
         simulat_loop_p_ERR: DO i_sim=1,n_sim_p
!
!             Loop over simulations
!
!
!             compute true and surrogate dose means by group for this simulation
!
            sample_dose_true(:,:) = true_dose_coll(:,:,i_sim)
            DO k=1,num_group
               dose_true_expec(k) = SUM(true_dose_coll(k,:,i_sim)) /
     &           FLOAT(n_sim_lik)
               dose_surr_expec(k) = SUM(surr_dose_coll(k,:,i_sim)) /
     &          FLOAT(n_sim_lik)
            END DO
!
!             compute true and surrogate dose SD by group for this simulation
!
            DO k=1,num_group
               dose_true_SD(k) = (SUM((true_dose_coll(k,:,i_sim) -
     &          dose_true_expec(k))*(true_dose_coll(k,:,i_sim) -
     &          dose_true_expec(k))) / MAX(FLOAT(n_sim_lik - 1),
     &          1.D0))**0.5D0
               dose_surr_SD(k) = (SUM((surr_dose_coll(k,:,i_sim) -
     &          dose_surr_expec(k))*(surr_dose_coll(k,:,i_sim) -
     &          dose_surr_expec(k))) / MAX(FLOAT(n_sim_lik - 1),
     &          1.D0))**0.5D0
            END DO
            ncases_group(:) = pois_sampl(:,i_sim)
!
!             Compute sample covariances and correlation coefficients of true dose for this simulation - set up in dose_true_covar
!             and dose_true_corr
!
            dose_true_covar = 0.D0
            DO k=1,num_group
               DO l=1,k
                  DO i=1,n_sim_lik
                     dose_true_covar(k,l) = dose_true_covar(k,l) +
     &                (sample_dose_true(k,i) - dose_true_expec(k))*
     &                (sample_dose_true(l,i) - dose_true_expec(l))
                  END DO
                  dose_true_covar(k,l) = dose_true_covar(k,l)/
     &             MAX(FLOAT(n_sim_lik - 1),1.D0)
                  dose_true_covar(l,k) = dose_true_covar(k,l)
                  dose_true_corr(k,l) = dose_true_covar(k,l)/
     &             (dose_true_SD(k)*dose_true_SD(l))
                  dose_true_corr(l,k) = dose_true_corr(k,l)
               END DO
            END DO
!
!          Loop over simulations, performing likelihood minimizations for
!            (a) unadjusted
!            (b) regression calibration adjusted
!            (c) extended regression calibration adjusted
!            (d) MCML
!            (e) Bayesian 2DMC with Bayesian model averaging
!            (f) frequency model averaging (FMA)
!
!             Perform unadjusted analysis
!
            num_mc = 1
!
!             use 1st sample of collapsed surrogate dose - not average
!
            sample_dose_true(:,1) = surr_dose_coll(:,1,i_sim)
!           sample_dose_true(:,1) = dose_surr_expec(:)
            type_regression = 1
!
!             Perform deviance minimisation
!
            CALL minimz_ci(x,xc,xi,fopt,prof_CI_init,chiadj,
     &       xc_opt_CI,prof_fl_comb,ivrprf,monprf,monwri,ifail)
!
!             increment coverage counters
!
            DO i = 1, num_model_covar
               IF (xi(i) >= xc_opt_CI(2,i) .AND.
     &          xi(i) <= xc_opt_CI(3,i)) THEN
!                   so the generating coefficient lies within the CI for this simulation
                  coverage_prob(1,i) = coverage_prob(1,i) + 1.D0
               END IF
            END DO
!
!             increment average array
!
            xc_opt_CI_avg(:,:,1) = xc_opt_CI_avg(:,:,1) + xc_opt_CI(:,:)
!
!             Perform regression calibration analysis
!
            num_mc = 1
            sample_dose_true(:,1) = dose_true_expec(:)
            type_regression = 2
!
!            Perform deviance minimisation
!
            CALL minimz_ci(x,xc,xi,fopt,prof_CI_init,chiadj,
     &       xc_opt_CI,prof_fl_comb,ivrprf,monprf,monwri,ifail)
!
!             increment coverage counters
!
            DO i = 1, num_model_covar
               IF (xi(i) >= xc_opt_CI(2,i) .AND.
     &          xi(i) <= xc_opt_CI(3,i)) THEN
!                   so the generating coefficient lies within the CI for this simulation
                  coverage_prob(2,i) = coverage_prob(2,i) + 1.D0
               END IF
            END DO
!
!             increment average array
!
            xc_opt_CI_avg(:,:,2) = xc_opt_CI_avg(:,:,2) + xc_opt_CI(:,:)
!
!             Perform extended regression calibration analysis
!
            num_mc = 1
            sample_dose_true(:,1) = dose_true_expec(:)
            type_regression = 3
!
!            Perform deviance minimisation
!
            CALL minimz_ci(x,xc,xi,fopt,prof_CI_init,chiadj,
     &       xc_opt_CI,prof_fl_comb,ivrprf,monprf,monwri,ifail)
!
!             increment coverage counters
!
            DO i = 1, num_model_covar
               IF (xi(i) >= xc_opt_CI(2,i) .AND.
     &          xi(i) <= xc_opt_CI(3,i)) THEN
!                   so the generating coefficient lies within the CI for this simulation
                  coverage_prob(3,i) = coverage_prob(3,i) + 1.D0
               END IF
            END DO
!
!             increment average array
!
            xc_opt_CI_avg(:,:,3) = xc_opt_CI_avg(:,:,3) + xc_opt_CI(:,:)
!
!             Perform Monte Carlo maximum likelihood analysis
!
            num_mc = n_sim_lik
            sample_dose_true(:,:) = true_dose_coll(:,:,i_sim)
            type_regression = 4
!
!            Perform deviance minimisation
!
            CALL minimz_ci(x,xc,xi,fopt,prof_CI_init,chiadj,
     &       xc_opt_CI,prof_fl_comb,ivrprf,monprf,monwri,ifail)
!
!             increment coverage counters
!
            DO i = 1, num_model_covar
               IF (xi(i) >= xc_opt_CI(2,i) .AND.
     &          xi(i) <= xc_opt_CI(3,i)) THEN
!                   so the generating coefficient lies within the CI for this simulation
                  coverage_prob(4,i) = coverage_prob(4,i) + 1.D0
               END IF
            END DO
!
!             increment average array
!
            xc_opt_CI_avg(:,:,4) = xc_opt_CI_avg(:,:,4) + xc_opt_CI(:,:)
!
!             Perform Bayesian 2DMC with BMA analysis
!
            num_mc = n_sim_lik
            sample_dose_true(:,:) = true_dose_coll(:,:,i_sim)
            type_regression = 5
!
!            Perform Bayesian 2DMC + BMA optimization
!
            CALL Bayes_ci(x,xc,xi,xc_opt_CI,monBayes,
     &       Bayes_accept_var,Bayes_accept_prob,gelman_rubin,iseed)
!
!             increment coverage counters
!
            DO i = 1, num_model_covar
               IF (xi(i) >= xc_opt_CI(2,i) .AND.
     &          xi(i) <= xc_opt_CI(3,i)) THEN
!                   so the generating coefficient lies within the Bayesian uncertainty interval for this simulation
                  coverage_prob(5,i) = coverage_prob(5,i) + 1.D0
               END IF
            END DO
            Bayes_accept_var_avg = Bayes_accept_var_avg +
     &       Bayes_accept_var
            Bayes_accept_prob_avg = Bayes_accept_prob_avg +
     &       Bayes_accept_prob
            gelman_rubin_avg = gelman_rubin_avg + gelman_rubin
            IF (monwri == 0) THEN
               WRITE(IOUTAB,6000)i_sim,name_regress_type(5),
     &          (xc_opt_CI(:,nvva(i)),i=1,nvar)
               WRITE(ICONS,6000)i_sim,name_regress_type(5),
     &          (xc_opt_CI(:,nvva(i)),i=1,nvar)
6000           FORMAT(' simulation ',I10,1X,A31,100(3(1X,ES21.14)))
            END IF
!
!             increment average array
!
            xc_opt_CI_avg(:,:,5) = xc_opt_CI_avg(:,:,5) + xc_opt_CI(:,:)
            type_regression = 6
!
!            Perform FMA optimization
!
            CALL FMA_ci(x,xc,xi,xc_opt_CI,iseed,prof_CI_init,
     &       chiadj,ivrprf,monprf,monwri)
!
!             increment coverage counters
!
            DO i = 1, num_model_covar
               IF (xi(i) >= xc_opt_CI(2,i) .AND.
     &          xi(i) <= xc_opt_CI(3,i)) THEN
!                   so the generating coefficient lies within the Bayesian uncertainty interval for this simulation
                  coverage_prob(6,i) = coverage_prob(6,i) + 1.D0
               END IF
            END DO
            IF (monwri == 0) THEN
               WRITE(IOUTAB,6000)i_sim,name_regress_type(6),
     &          (xc_opt_CI(:,nvva(i)),i=1,nvar)
               WRITE(ICONS,6000)i_sim,name_regress_type(6),
     &          (xc_opt_CI(:,nvva(i)),i=1,nvar)
            END IF
!
!             increment average array
!
            xc_opt_CI_avg(:,:,6) = xc_opt_CI_avg(:,:,6) + xc_opt_CI(:,:)
         END DO simulat_loop_p_ERR
         xc_opt_CI_avg = xc_opt_CI_avg / FLOAT(n_sim_p)
         Bayes_accept_var_avg = Bayes_accept_var_avg / (FLOAT(n_sim_p) *
     &    FLOAT(Bayes_sample) * FLOAT (Bayes_chains))
         Bayes_accept_prob_avg = Bayes_accept_prob_avg /
     &    (FLOAT(n_sim_p) * FLOAT(Bayes_sample) * FLOAT (Bayes_chains))
         gelman_rubin_avg = gelman_rubin_avg / FLOAT(n_sim_p)
!
!          Print coverage probabilities and mean confidence intervals
!
         coverage_prob = coverage_prob / FLOAT(n_sim_p)
         DO i = 1,6
            WRITE(IOUT,6010) name_regress_type(i)
            WRITE(IOUTAB,6010) name_regress_type(i)
            WRITE(ICONS,6010) name_regress_type(i)
6010        FORMAT(' Coverage probability for ',A31/
     &       ' ---------------------------------------------------',
     &       '-----')
            DO j = 1,num_model_covar
               WRITE (IOUT,6020) name_model_array(j),coverage_prob(i,j)
               WRITE (IOUTAB,6020) name_model_array(j),
     &          coverage_prob(i,j)
               WRITE (ICONS,6020) name_model_array(j),coverage_prob(i,j)
6020           FORMAT(1X,A10,1X,ES21.14)
            END DO
            WRITE(IOUT,6030) name_regress_type(i)
            WRITE(IOUTAB,6030) name_regress_type(i)
            WRITE(ICONS,6030) name_regress_type(i)
6030        FORMAT(' Mean confidence interval for ',A31/
     &       ' -------------------------------------------------------',
     &       '-----')
            DO j = 1,num_model_covar
               WRITE (IOUT,6040) name_model_array(j),
     &          xc_opt_CI_avg(:,j,i)
               WRITE (IOUTAB,6040) name_model_array(j),
     &          xc_opt_CI_avg(:,j,i)
               WRITE (ICONS,6040) name_model_array(j),
     &          xc_opt_CI_avg(:,j,i)
6040           FORMAT(1X,A10,1X,ES21.14,' CI=(',ES21.14,',',ES21.14,')')
            END DO
         END DO
         WRITE (IOUT,6050) Bayes_accept_prob_avg,
     &    (name_model_array(j),Bayes_accept_var_avg(j),
     &    j=1,num_model_covar)
         WRITE (IOUTAB,6050) Bayes_accept_prob_avg,
     &    (name_model_array(j),Bayes_accept_var_avg(j),
     &    j=1,num_model_covar)
6050     FORMAT(' mean Bayesian MCMC dose',
     &    ' probability acceptance probability',ES21.14/
     &    ' Bayesian MCMC variable acceptance probabilities'/
     &    ' -----------------------------------------------'/
     &    100(1X,A10,ES21.14/))
         IF (Bayes_chains > 1) THEN
!
!             if there is more than 1 chain then output Gelman-Rubin statistics
!
            WRITE (IOUT,6060)Bayes_chains, (name_model_array(j),
     &       gelman_rubin_avg(j),j=1,num_model_covar)
            WRITE (IOUTAB,6060)Bayes_chains, (name_model_array(j),
     &       gelman_rubin_avg(j),j=1,num_model_covar)
6060        FORMAT(' Bayesian MCMC mean Gelman-Rubin statistics using ',
     &       I3,' chains'/' ------------------------------------------',
     &       '-----------------'/100(1X,A10,ES21.14/))
         END IF
         WRITE (IOUT,6070)FMA_sample_no,name_FMA_type(ind_FMA_centre)
         WRITE (IOUTAB,6070)FMA_sample_no,name_FMA_type(ind_FMA_centre)
6070     FORMAT(' FMA simulation sample number = ',I10/1X,A26)
!
!          Deallocate all data arrays
!
         DEALLOCATE (group_num,STAT=error_status)
         IF (error_status /= 0) THEN
            WRITE(*,*) ' DEALLOCATION FAILED FOR group_num'
            STOP
         END IF
         DEALLOCATE (persons_group,STAT=error_status)
         IF (error_status /= 0) THEN
            WRITE(*,*) ' DEALLOCATION FAILED FOR persons_group'
            STOP
         END IF
         DEALLOCATE (group_dose,STAT=error_status)
         IF (error_status /= 0) THEN
            WRITE(*,*) ' DEALLOCATION FAILED FOR group_dose'
            STOP
         END IF
         DEALLOCATE (true_dose,STAT=error_status)
         IF (error_status /= 0) THEN
            WRITE(*,*) ' DEALLOCATION FAILED FOR true_dose'
            STOP
         END IF
         DEALLOCATE (true_dose_coll,STAT=error_status)
         IF (error_status /= 0) THEN
            WRITE(*,*) ' DEALLOCATION FAILED FOR true_dose_coll'
            STOP
         END IF
         DEALLOCATE (sample_dose_true,STAT=error_status)
         IF (error_status /= 0) THEN
            WRITE(*,*) ' DEALLOCATION FAILED FOR sample_dose_true'
            STOP
         END IF
         DEALLOCATE (true_prob,STAT=error_status)
         IF (error_status /= 0) THEN
            WRITE(*,*) ' DEALLOCATION FAILED FOR true_prob'
            STOP
         END IF
         DEALLOCATE (pois_sampl,STAT=error_status)
         IF (error_status /= 0) THEN
            WRITE(*,*) ' DEALLOCATION FAILED FOR pois_sampl'
            STOP
         END IF
         DEALLOCATE (ncases_group,STAT=error_status)
         IF (error_status /= 0) THEN
            WRITE(*,*) ' DEALLOCATION FAILED FOR ncases_group'
            STOP
         END IF
         DEALLOCATE (surr_dose,STAT=error_status)
         IF (error_status /= 0) THEN
            WRITE(*,*) ' DEALLOCATION FAILED FOR surr_dose'
            STOP
         END IF
         DEALLOCATE (surr_dose_coll,STAT=error_status)
         IF (error_status /= 0) THEN
            WRITE(*,*) ' DEALLOCATION FAILED FOR surr_dose_coll'
            STOP
         END IF
         DEALLOCATE (dose_true_expec,STAT=error_status)
         IF (error_status /= 0) THEN
            WRITE(*,*) ' DEALLOCATION FAILED FOR dose_true_expec'
            STOP
         END IF
         DEALLOCATE (dose_surr_expec,STAT=error_status)
         IF (error_status /= 0) THEN
            WRITE(*,*) ' DEALLOCATION FAILED FOR dose_surr_expec'
            STOP
         END IF
         DEALLOCATE (dose_true_covar,STAT=error_status)
         IF (error_status /= 0) THEN
            WRITE(*,*) ' DEALLOCATION FAILED FOR dose_true_covar'
            STOP
         END IF
         DEALLOCATE (rlrisk,STAT=error_status)
         IF (error_status /= 0) THEN
            WRITE(*,*) ' DEALLOCATION FAILED FOR rlrisk'
            STOP
         END IF
         DEALLOCATE (baserisk,STAT=error_status)
         IF (error_status /= 0) THEN
            WRITE(*,*) ' DEALLOCATION FAILED FOR baserisk'
            STOP
         END IF
         DEALLOCATE (dose_true_SD,STAT=error_status)
         IF (error_status /= 0) THEN
            WRITE(*,*) ' DEALLOCATION FAILED FOR dose_true_SD'
            STOP
         END IF
         DEALLOCATE (dose_surr_SD,STAT=error_status)
         IF (error_status /= 0) THEN
            WRITE(*,*) ' DEALLOCATION FAILED FOR dose_surr_SD'
            STOP
         END IF
         DEALLOCATE (dose_true_corr,STAT=error_status)
         IF (error_status /= 0) THEN
            WRITE(*,*) ' DEALLOCATION FAILED FOR dose_true_corr'
            STOP
         END IF
         DEALLOCATE (dose_true_indiv_expec,STAT=error_status)
         IF (error_status /= 0) THEN
            WRITE(*,*) ' DEALLOCATION FAILED FOR dose_true_indiv_expec'
            STOP
         END IF
         DEALLOCATE (dose_surr_indiv_expec,STAT=error_status)
         IF (error_status /= 0) THEN
            WRITE(*,*) ' DEALLOCATION FAILED FOR dose_surr_indiv_expec'
            STOP
         END IF
         DEALLOCATE (dose_true_indiv_SD,STAT=error_status)
         IF (error_status /= 0) THEN
            WRITE(*,*) ' DEALLOCATION FAILED FOR dose_true_indiv_SD'
            STOP
         END IF
         DEALLOCATE (dose_surr_indiv_SD,STAT=error_status)
         IF (error_status /= 0) THEN
            WRITE(*,*) ' DEALLOCATION FAILED FOR dose_surr_indiv_SD'
            STOP
         END IF
         DEALLOCATE (dose_true_indiv_covar,STAT=error_status)
         IF (error_status /= 0) THEN
            WRITE(*,*) ' DEALLOCATION FAILED FOR dose_true_indiv_covar'
            STOP
         END IF
         DEALLOCATE (dose_true_indiv_corr,STAT=error_status)
         IF (error_status /= 0) THEN
            WRITE(*,*) ' DEALLOCATION FAILED FOR dose_true_indiv_corr'
            STOP
         END IF
      END DO Program_run_counter_loop
      END PROGRAM Chernobyl_error_integral

      MODULE interface_definitions
      INTERFACE
         SUBROUTINE funct1(nvxx,x,fc,iuser,user)
!
!          Calculates the integrated log likelihood
!
!          fc      -log(likelihood) + constant (on return)
!          x(nvxx) is parameter array as set by E04JYF (must not be changed by funct1)
!          iuser   is an integer array passed from the calling routine to E04JYF
!          user    is a double-precision array passed from the calling routine to E04JYF
!
         IMPLICIT NONE
         INTEGER, PARAMETER :: DBL = KIND(0.d0)
         INTEGER, PARAMETER :: INTS = KIND(0)
         INTEGER, PARAMETER :: INTL = SELECTED_INT_KIND(r=12)
         INTEGER(KIND=INTS), INTENT(IN) :: nvxx
         REAL(KIND=DBL), INTENT(IN) :: x(nvxx)
         REAL(KIND=DBL), INTENT(OUT) :: fc
         REAL(KIND=DBL), INTENT(IN) :: user(1)
         INTEGER(KIND=INTS), INTENT(IN) :: iuser(1)
         END SUBROUTINE funct1
      END INTERFACE
      END MODULE interface_definitions
