# Supplementary material for: A generalisation of the method of regression calibration and comparison with Bayesian and frequentist model averaging methods
Source: Sci Rep. 2024 Mar 19;14:6613. doi: 10.1038/s41598-024-56967-6 (PMC10951351; doi:10.1038/s41598-024-56967-6)
Supplement: Supplementary file 2 — Supplementary Information 2. [file 41598_2024_56967_MOESM2_ESM.zip › fit_shared_error_simulation_reg_cal_Bayes_FMA_unshared_Berkson_0%_shared_Berkson_0%_linear.inp]

1
Shared error using leukaemia dose response, unshared Berkson error = 0%, shared Berkson error = 0%, unshared classical error = 20%, shared classical error = 20%, dose distribution and linear (3 /Gy) ERR roughly according to LSS
1
3 0.0
Y
-2.9551
3.0
100 100 1.0D-6 0 0
-1
1 1
N
N
N
0.2D0 0.D0 1.D+3
1.D0 0.D0 1.D+3
2.D0 1.D+3 
10 0
1000 1.0D-6
1000 1000 2 10 100 1
5
2591
334
438
102
6
0.01
0.1
0.5
1.5
2.0
0.0 0.0 0.2 0.2
250 1000 500
